# Supplementary material for: Cloning of the wheat leaf rust resistance gene Lr47 introgressed from Aegilops speltoides
Source: Nat Commun. 2023 Sep 28;14:6072. doi: 10.1038/s41467-023-41833-2 (PMC10539295; doi:10.1038/s41467-023-41833-2)
Supplement: Supplementary file 4 — Supplementary Data 1 [file 41467_2023_41833_MOESM4_ESM.xlsx]

## Sheet: Supplementary Data 1
Supplementary Data 1. Geographic distribution of Ae. speltoides accessions and their reactions against Pt race PHQS.
Accessions	Origin	Species	Seed bank	Pt race PHQS
AE915	Unknown	Aegilops speltoides Tausch var. ligustica	CGRIS	0
AE1590	Unknown	Aegilops speltoides Tausch var. speltoides	CGRIS	0
PI 369663	Unknown	Aegilops speltoides	USDA-NSGC	0
PI 554292	Turkey	Aegilops speltoides	USDA-NSGC	0;
PI 486264	Turkey	Aegilops speltoides	USDA-NSGC	0
PI 542238	Turkey	Aegilops speltoides	USDA-NSGC	0;
PI 554304	Turkey	Aegilops speltoides	USDA-NSGC	3
IG48766	Lebanon	Aegilops speltoides	ICARDA	0
IG48996	Iraq	Aegilops speltoides	ICARDA	0; - 1
PI 542270	Turkey	Aegilops speltoides Tausch var. speltoides	USDA-NSGC	2+
PI 542260	Turkey	Aegilops speltoides Tausch var. speltoides	USDA-NSGC	0
PI 542264	Turkey	Aegilops speltoides Tausch var. speltoides	USDA-NSGC	0;
PI 560529	Turkey	Aegilops speltoides Tausch var. speltoides	USDA-NSGC	0
PI 560751	Turkey	Aegilops speltoides Tausch var. speltoides	USDA-NSGC	0;
PI 560528	Turkey	Aegilops speltoides Tausch var. ligustica	USDA-NSGC	0;
PI 542252	Turkey	Aegilops speltoides Tausch var. ligustica	USDA-NSGC	0
IG48765	Lebanon	Aegilops speltoides	ICARDA	0;
IG48847	Iran	Aegilops speltoides	ICARDA	0; - 1
T2140002	Unknown	Aegilops speltoides	GRU	0;
T2140003	Unknown	Aegilops speltoides Tausch var. ligustica	GRU	0
T2140006	Israel	Aegilops speltoides Tausch var. ligustica	GRU	0
T2140005	Turkey	Aegilops speltoides	GRU	0
T2140004	Unknown	Aegilops speltoides	GRU	0
Ae48	Israel	Aegilops speltoides	CGRIS	0
Y162	Iraq	Aegilops speltoides	CGRIS	0
T2140008	Turkey	Aegilops speltoides	GRU	0
Ae50	Unknown	Aegilops speltoides	CGRIS	0;
Y397	Unknown	Aegilops speltoides	GRU	0
PI 369584	Unknown	Aegilops speltoides	USDA-NSGC	0
PI 369585	Unknown	Aegilops speltoides	USDA-NSGC	0
PI 369586	Unknown	Aegilops speltoides	USDA-NSGC	0
PI 369587	Unknown	Aegilops speltoides	USDA-NSGC	0
PI 369588	Unknown	Aegilops speltoides	USDA-NSGC	0
PI 369589	Unknown	Aegilops speltoides	USDA-NSGC	0
PI 369590	Unknown	Aegilops speltoides	USDA-NSGC	0
PI 369591	Unknown	Aegilops speltoides	USDA-NSGC	0
PI 369592	Unknown	Aegilops speltoides	USDA-NSGC	0
PI 369593	Unknown	Aegilops speltoides	USDA-NSGC	0
PI 369594	Unknown	Aegilops speltoides	USDA-NSGC	0
PI 369595	Unknown	Aegilops speltoides	USDA-NSGC	0;
PI 369596	Unknown	Aegilops speltoides	USDA-NSGC	0;
PI 369597	Unknown	Aegilops speltoides	USDA-NSGC	0；
PI 369598	Unknown	Aegilops speltoides	USDA-NSGC	0;
PI 369604	Unknown	Aegilops speltoides	USDA-NSGC	0
PI 369605	Unknown	Aegilops speltoides	USDA-NSGC	0
PI 369606	Unknown	Aegilops speltoides	USDA-NSGC	0
PI 369607	Unknown	Aegilops speltoides	USDA-NSGC	0
PI 369608	Unknown	Aegilops speltoides	USDA-NSGC	0
PI 369609	Unknown	Aegilops speltoides	USDA-NSGC	0;
PI 369610	Unknown	Aegilops speltoides	USDA-NSGC	0
PI 369611	Unknown	Aegilops speltoides	USDA-NSGC	0
PI 369615	Unknown	Aegilops speltoides	USDA-NSGC	0;
PI 369618	Unknown	Aegilops speltoides	USDA-NSGC	0
PI 369621	Unknown	Aegilops speltoides	USDA-NSGC	0;
PI 369624	Unknown	Aegilops speltoides	USDA-NSGC	0
PI 369665	Unknown	Aegilops speltoides	USDA-NSGC	0
PI 449341	Turkey	Aegilops speltoides	USDA-NSGC	0
PI 487231	Syria	Aegilops speltoides	USDA-NSGC	-
PI 487233	Syria	Aegilops speltoides	USDA-NSGC	0
PI 554295	Turkey	Aegilops speltoides	USDA-NSGC	0
PI 573452	Turkey	Aegilops speltoides	USDA-NSGC	0;
PI 542241	Turkey	Aegilops speltoides Tausch var. ligustica	USDA-NSGC	0
PI 542243	Turkey	Aegilops speltoides Tausch var. ligustica	USDA-NSGC	0;
PI 542245	Turkey	Aegilops speltoides Tausch var. ligustica	USDA-NSGC	2+
PI 542251	Turkey	Aegilops speltoides Tausch var. ligustica	USDA-NSGC	1
PI 542258	Turkey	Aegilops speltoides Tausch var. ligustica	USDA-NSGC	0
PI 560527	Turkey	Aegilops speltoides Tausch var. ligustica	USDA-NSGC	0;
PI 542268	Turkey	Aegilops speltoides Tausch var. speltoides	USDA-NSGC	0
PI 542274	Turkey	Aegilops speltoides Tausch var. speltoides	USDA-NSGC	0
PI 560748	Turkey	Aegilops speltoides Tausch var. speltoides	USDA-NSGC	0;
PI 369622	Unknown	Aegilops speltoides	USDA-NSGC	-
PI 573449	Turkey	Aegilops speltoides Tausch	USDA-NSGC	-
PI 573450	Turkey	Aegilops speltoides Tausch	USDA-NSGC	-
PI 573452	Turkey	Aegilops speltoides Tausch	USDA-NSGC	-
PI 554303	Turkey	Aegilops speltoides Tausch	USDA-NSGC	-
PI 560752	Turkey	Aegilops speltoides Tausch var. speltoides	USDA-NSGC	-
PI 542254	Turkey	Aegilops speltoides Tausch var. ligustica	USDA-NSGC	-
PI 449338	Israel	Aegilops speltoides Tausch var. speltoides	USDA-NSGC	-
PI 254865	Iraq	Aegilops speltoides Tausch	USDA-NSGC	-
PI 170203	Turkey	Aegilops speltoides Tausch	USDA-NSGC	-
PI 560747	Turkey	Aegilops speltoides Tausch var. speltoides	USDA-NSGC	-
PI 542239	Turkey	Aegilops speltoides Tausch var. ligustica	USDA-NSGC	-
PI 542242	Turkey	Aegilops speltoides Tausch var. ligustica	USDA-NSGC	-
PI 542244	Turkey	Aegilops speltoides Tausch var. ligustica	USDA-NSGC	-
PI 542246	Turkey	Aegilops speltoides Tausch var. ligustica	USDA-NSGC	-
PI 542259	Turkey	Aegilops speltoides Tausch var. speltoides	USDA-NSGC	-
PI 542261	Turkey	Aegilops speltoides Tausch var. speltoides	USDA-NSGC	-
PI 542262	Turkey	Aegilops speltoides Tausch var. speltoides	USDA-NSGC	-
PI 542265	Turkey	Aegilops speltoides Tausch var. speltoides	USDA-NSGC	-
PI 542266	Turkey	Aegilops speltoides Tausch var. speltoides	USDA-NSGC	-
PI 542267	Turkey	Aegilops speltoides Tausch var. speltoides	USDA-NSGC	-
PI 542271	Turkey	Aegilops speltoides Tausch var. speltoides	USDA-NSGC	-
PI 542272	Turkey	Aegilops speltoides Tausch var. speltoides	USDA-NSGC	-
PI 542276	Turkey	Aegilops speltoides Tausch var. speltoides	USDA-NSGC	-
PI 560530	Turkey	Aegilops speltoides Tausch var. speltoides	USDA-NSGC	-
PI 487232	Syria	Aegilops speltoides Tausch	USDA-NSGC	-
PI 487234	Syria	Aegilops speltoides Tausch	USDA-NSGC	-
PI 486263	Turkey	Aegilops speltoides Tausch	USDA-NSGC	-
PI 393495	Israel	Aegilops speltoides Tausch	USDA-NSGC	-
PI 266817	United Kingdom	Aegilops speltoides Tausch	USDA-NSGC	-
PI 554296	Turkey	Aegilops speltoides Tausch	USDA-NSGC	-
PI 554297	Turkey	Aegilops speltoides Tausch	USDA-NSGC	-
PI 554300	Turkey	Aegilops speltoides Tausch	USDA-NSGC	-
PI 560749	Turkey	Aegilops speltoides Tausch var. speltoides	USDA-NSGC	-
PI 542247	Turkey	Aegilops speltoides Tausch var. ligustica	USDA-NSGC	-
PI 542248	Turkey	Aegilops speltoides Tausch var. ligustica	USDA-NSGC	-
PI 542249	Turkey	Aegilops speltoides Tausch var. ligustica	USDA-NSGC	-
PI 542253	Turkey	Aegilops speltoides Tausch var. ligustica	USDA-NSGC	-
PI 542257	Turkey	Aegilops speltoides Tausch var. ligustica	USDA-NSGC	-
PI 542263	Turkey	Aegilops speltoides Tausch var. speltoides	USDA-NSGC	-
PI 449339	Turkey	Aegilops speltoides Tausch	USDA-NSGC	-
PI 449340	Turkey	Aegilops speltoides Tausch	USDA-NSGC	-
PI 393492	Israel	Aegilops speltoides Tausch	USDA-NSGC	-
PI 393493	Israel	Aegilops speltoides Tausch	USDA-NSGC	-
PI 174010	Turkey	Aegilops speltoides Tausch	USDA-NSGC	-
PI 173614	Turkey	Aegilops speltoides Tausch	USDA-NSGC	-
PI 172685	Turkey	Aegilops speltoides Tausch	USDA-NSGC	-
PI 487238	Syria	Aegilops speltoides Tausch	USDA-NSGC	-
1. USDA-NSGC: the U.S. Department of Agriculture National Small Grains Collection; CGRIS: Chinese Crop Germplasm Resources Information System; GRU, Germplasm Resources Unit; ICARDA: International Center for Agricultural Research in the Dry Areas.
2. Three Ae. speltoides genotypes (T2140002, Y162, and Y397) carrying Lr47 are highlighted in blue.
