# Supplementary material for: Cloning of the wheat leaf rust resistance gene Lr47 introgressed from Aegilops speltoides
Source: Nat Commun. 2023 Sep 28;14:6072. doi: 10.1038/s41467-023-41833-2 (PMC10539295; doi:10.1038/s41467-023-41833-2)
Supplement: Supplementary file 5 — Supplementary Data 2 [file 41467_2023_41833_MOESM5_ESM.xlsx]

## Sheet: Supplementary Data 2
Supplementary Data 2. Putative Ae. speltoides-specific SNPs.
Alleles	Chromosome	Position	Aegilops speltoides				Lr47 introgression lines					Hexaploid wheat
			AE915	AE1590	PI 554292		Kern Lr47 (PI 638739)	Yecora Rojo Lr47 (PI 638738)	UC1041 Lr47		Chinese Spring	Norin61	CDC Stanley	Mace	Julius	Arina LrFor	Jagger	LongReach Lancer	CDC LandMark	SY Mattis
G/A	7A	242949	A	A	A	x	G	G	G		G	G	G	G	G	G	G	G	G	G
A/G	7A	242958	G	G	G	x	A	A	A		A	A	A	A	A	A	A	A	A	A
G/C	7A	242982	C	C	C	x	G	G	G		G	G	G	G	G	G	G	G	G	G
C/G	7A	243722	G	G	G	x	C	C	C		C	C	C	C	C	C	C	C	C	C
T/G	7A	243900	G	G	G	x	T	T	T		T	T	T	T	T	T	T	T	T	T
G/C	7A	244836	C	C	C	x	G	G	G		G	G	G	G	G	G	G	G	G	G
G/C	7A	251008	C	C	C	x	G	G	G		G	G	G	G	G	G	G	G	G	G
G/A	7A	442340	A	A	A	x	G	G	G		G	G	G	G	G	G	G	G	G	G
G/C	7A	442421	C	C	C	x	G	G	G		G	G	G	G	G	G	G	G	G	G
C/G	7A	442739	G	G	G	x	C	C	C		C	C	C	C	C	C	C	C	C	C
T/C	7A	1320101	C	C	C	x	T	T	T		T	T	T	T	T	T	T	T	T	T
T/C	7A	1320133	C	C	C	x	T	T	T		T	T	T	T	T	T	T	T	T	T
C/G	7A	1321259	G	G	G	x	C	C	C		C	C	C	C	C	C	C	C	C	C
C/G	7A	1691905	G	G	G	x	C	C	C		C	C	C	C	C	C	C	C	C	C
A/G	7A	1697336	G	G	G	x	A	A	A		A	A	A	A	A	A	A	A	A	A
T/C	7A	1720621	C	C	C	x	T	T	T		T	T	T	T	T	T	T	T	T	T
C/T	7A	1721903	T	T	T	x	C	C	C		C	C	C	C	C	C	C	C	C	C
G/A	7A	1722993	A	A	A	x	G	G	G		G	G	G	G	G	G	G	G	G	G
C/G	7A	1723110	G	G	G	x	C	C	C		C	C	C	C	C	C	C	C	C	C
A/G	7A	3536953	G	G	G	x	A	A	A		A	A	A	A	A	A	A	A	A	A
G/C	7A	3846524	C	C	C	x	G	G	G		G	G	G	G	G	G	G	G	G	G
A/G	7A	3846653	G	G	G	x	A	A	A		A	A	A	A	A	A	A	A	A	A
G/C	7A	3850283	C	C	C	x	G	G	G		G	G	G	G	G	G	G	G	G	G
G/A	7A	3850322	A	A	A	x	G	G	G		G	G	G	G	G	G	G	G	G	G
T/C	7A	4473807	C	C	C	x	T	T	T		T	T	T	T	T	T	T	T	T	T
A/G	7A	4474043	G	G	G	x	A	A	A		A	A	A	A	A	A	A	A	A	A
G/A	7A	4474327	A	A	A	x	G	G	G		G	G	G	G	G	G	G	G	G	G
A/G	7A	4474454	G	G	G	x	A	A	A		A	A	A	A	A	A	A	A	A	A
G/C	7A	4625489	C	C	C	x	G	G	G		G	G	G	G	G	G	G	G	G	G
G/A	7A	4625526	A	A	A	x	G	G	G		G	G	G	G	G	G	G	G	G	G
C/T	7A	4627050	T	T	T	x	C	C	C		C	C	C	C	C	C	C	C	C	C
G/A	7A	4704229	A	A	A	x	G	G	G		G	G	G	G	G	G	G	G	G	G
G/A	7A	4897091	A	A	A	x	G	G	G		G	G	G	G	G	G	G	G	G	G
C/G	7A	5082536	G	G	G	x	C	C	C		C	C	C	C	C	C	C	C	C	C
A/G	7A	5082700	G	G	G	x	A	A	A		A	A	A	A	A	A	A	A	A	A
A/G	7A	6336185	G	G	G	x	A	A	A		A	A	A	A	A	A	A	A	A	A
G/C	7A	6543636	C	C	C	x	G	G	G		G	G	G	G	G	G	G	G	G	G
C/G	7A	7584267	G	G	G	x	C	C	C		C	C	C	C	C	C	C	C	C	C
G/C	7A	7585763	C	C	C	x	G	G	G		G	G	G	G	G	G	G	G	G	G
A/C	7A	7586859	C	C	C	x	A	A	A		A	A	A	A	A	A	A	A	A	A
A/G	7A	7588649	G	G	G	x	A	A	A		A	A	A	A	A	A	A	A	A	A
T/C	7A	7730659	C	C	C	x	T	T	T		T	T	T	T	T	T	T	T	T	T
G/A	7A	7773618	A	A	A	x	G	G	G		G	G	G	G	G	G	G	G	G	G
G/A	7A	7913009	A	A	A	x	G	G	G		G	G	G	G	G	G	G	G	G	G
C/G	7A	7914097	G	G	G	x	C	C	C		C	C	C	C	C	C	C	C	C	C
T/C	7A	7914616	C	C	C	x	T	T	T		T	T	T	T	T	T	T	T	T	T
T/C	7A	7920899	C	C	C	x	T	T	T		T	T	T	T	T	T	T	T	T	T
C/T	7A	7920973	T	T	T	x	C	C	C		C	C	C	C	C	C	C	C	C	C
A/G	7A	8263871	G	G	G	x	A	A	A		A	A	A	A	A	A	A	A	A	A
G/C	7A	8372094	C	C	C	x	G	G	G		G	G	G	G	G	G	G	G	G	G
A/G	7A	8373877	G	G	G	x	A	A	A		A	A	A	A	A	A	A	A	A	A
A/C	7A	8374079	C	C	C	x	A	A	A		A	A	A	A	A	A	A	A	A	A
G/A	7A	8381219	A	A	A	x	G	G	G		G	G	G	G	G	G	G	G	G	G
C/G	7A	8381235	G	G	G	x	C	C	C		C	C	C	C	C	C	C	C	C	C
A/C	7A	8549251	C	C	C	x	A	A	A		A	A	A	A	A	A	A	A	A	A
G/A	7A	8583953	A	A	A	x	G	G	G		G	G	G	G	G	G	G	G	G	G
A/G	7A	8916547	G	G	G	x	A	A	A		A	A	A	A	A	A	A	A	A	A
C/A	7A	10041094	A	A	A	x	C	C	C		C	C	C	C	C	C	C	C	C	C
C/T	7A	10041107	T	T	T	x	C	C	C		C	C	C	C	C	C	C	C	C	C
A/G	7A	10041118	G	G	G	x	A	A	A		A	A	A	A	A	A	A	A	A	A
C/G	7A	10885245	G	G	G	x	C	C	C		C	C	C	C	C	C	C	C	C	C
G/C	7A	11102572	C	C	C	x	G	G	G		G	G	G	G	G	G	G	G	G	G
T/C	7A	12177441	C	C	C	x	T	T	T		T	T	T	T	T	T	T	T	T	T
C/T	7A	12421835	T	T	T	x	C	C	C		C	C	C	C	C	C	C	C	C	C
T/C	7A	12422107	C	C	C	x	T	T	T		T	T	T	T	T	T	T	T	T	T
T/C	7A	12422145	C	C	C	x	T	T	T		T	T	T	T	T	T	T	T	T	T
A/G	7A	12756622	G	G	G	x	A	A	A		A	A	A	A	A	A	A	A	A	A
C/T	7A	12756919	T	T	T	x	C	C	C		C	C	C	C	C	C	C	C	C	C
C/G	7A	12756925	G	G	G	x	C	C	C		C	C	C	C	C	C	C	C	C	C
G/A	7A	12756934	A	A	A	x	G	G	G		G	G	G	G	G	G	G	G	G	G
T/G	7A	12757060	G	G	G	x	T	T	T		T	T	T	T	T	T	T	T	T	T
T/A	7A	12757071	A	A	A	x	T	T	T		T	T	T	T	T	T	T	T	T	T
G/A	7A	12757084	A	A	A	x	G	G	G		G	G	G	G	G	G	G	G	G	G
T/C	7A	12757100	C	C	C	x	T	T	T		T	T	T	T	T	T	T	T	T	T
A/G	7A	12757156	G	G	G	x	A	A	A		A	A	A	A	A	A	A	A	A	A
G/C	7A	12757204	C	C	C	x	G	G	G		G	G	G	G	G	G	G	G	G	G
C/T	7A	12757228	T	T	T	x	C	C	C		C	C	C	C	C	C	C	C	C	C
G/A	7A	12757239	A	A	A	x	G	G	G		G	G	G	G	G	G	G	G	G	G
G/A	7A	12757953	A	A	A	x	G	G	G		G	G	G	G	G	G	G	G	G	G
G/C	7A	12909303	C	C	C	x	G	G	G		G	G	G	G	G	G	G	G	G	G
T/C	7A	12909339	C	C	C	x	T	T	T		T	T	T	T	T	T	T	T	T	T
A/C	7A	13091287	C	C	C	x	A	A	A		A	A	A	A	A	A	A	A	A	A
C/T	7A	13091351	T	T	T	x	C	C	C		C	C	C	C	C	C	C	C	C	C
G/T	7A	13092695	T	T	T	x	G	G	G		G	G	G	G	G	G	G	G	G	G
A/G	7A	13093589	G	G	G	x	A	A	A		A	A	A	A	A	A	A	A	A	A
T/C	7A	13093864	C	C	C	x	T	T	T		T	T	T	T	T	T	T	T	T	T
T/G	7A	13101456	G	G	G	x	T	T	T		T	T	T	T	T	T	T	T	T	T
G/T	7A	13101774	T	T	T	x	G	G	G		G	G	G	G	G	G	G	G	G	G
A/C	7A	13102027	C	C	C	x	A	A	A		A	A	A	A	A	A	A	A	A	A
G/T	7A	14189676	T	T	T	x	G	G	G		G	G	G	G	G	G	G	G	G	G
G/C	7A	14190219	C	C	C	x	G	G	G		G	G	G	G	G	G	G	G	G	G
C/G	7A	14193356	G	G	G	x	C	C	C		C	C	C	C	C	C	C	C	C	C
G/T	7A	14621072	T	T	T	x	G	G	G		G	G	G	G	G	G	G	G	G	G
G/A	7A	14621078	A	A	A	x	G	G	G		G	G	G	G	G	G	G	G	G	G
C/G	7A	14621087	G	G	G	x	C	C	C		C	C	C	C	C	C	C	C	C	C
G/T	7A	14621092	T	T	T	x	G	G	G		G	G	G	G	G	G	G	G	G	G
G/C	7A	14730470	C	C	C	x	G	G	G		G	G	G	G	G	G	G	G	G	G
C/G	7A	14730746	G	G	G	x	C	C	C		C	C	C	C	C	C	C	C	C	C
T/C	7A	14734794	C	C	C	x	T	T	T		T	T	T	T	T	T	T	T	T	T
A/G	7A	14734800	G	G	G	x	A	A	A		A	A	A	A	A	A	A	A	A	A
T/C	7A	14734823	C	C	C	x	T	T	T		T	T	T	T	T	T	T	T	T	T
G/A	7A	14812563	A	A	A	x	G	G	G		G	G	G	G	G	G	G	G	G	G
T/C	7A	14812600	C	C	C	x	T	T	T		T	T	T	T	T	T	T	T	T	T
A/C	7A	14812606	C	C	C	x	A	A	A		A	A	A	A	A	A	A	A	A	A
A/G	7A	14813839	G	G	G	x	A	A	A		A	A	A	A	A	A	A	A	A	A
T/G	7A	14813892	G	G	G	x	T	T	T		T	T	T	T	T	T	T	T	T	T
C/A	7A	14813905	A	A	A	x	C	C	C		C	C	C	C	C	C	C	C	C	C
G/C	7A	14814057	C	C	C	x	G	G	G		G	G	G	G	G	G	G	G	G	G
C/T	7A	14814579	T	T	T	x	C	C	C		C	C	C	C	C	C	C	C	C	C
G/C	7A	14814656	C	C	C	x	G	G	G		G	G	G	G	G	G	G	G	G	G
T/C	7A	14814683	C	C	C	x	T	T	T		T	T	T	T	T	T	T	T	T	T
G/A	7A	14818811	A	A	A	x	G	G	G		G	G	G	G	G	G	G	G	G	G
G/A	7A	15006251	A	A	A	x	G	G	G		G	G	G	G	G	G	G	G	G	G
G/A	7A	15037923	A	A	A	x	G	G	G		G	G	G	G	G	G	G	G	G	G
C/G	7A	15532099	G	G	G	x	C	C	C		C	C	C	C	C	C	C	C	C	N
G/A	7A	16016533	A	A	A	x	G	G	G		G	G	G	G	G	G	G	G	G	G
C/G	7A	16016797	G	G	G	x	C	C	C		C	C	C	C	C	C	C	C	C	C
C/A	7A	16023365	A	A	A	x	C	C	C		C	C	C	C	C	C	C	C	C	C
G/A	7A	16023422	A	A	A	x	G	G	G		G	G	G	G	G	G	G	G	G	G
A/G	7A	16023460	G	G	G	x	A	A	A		A	A	A	A	A	A	A	A	A	A
T/G	7A	16023468	G	G	G	x	T	T	T		T	T	T	T	T	T	T	T	T	T
G/T	7A	16163676	T	T	T	x	G	G	G		G	G	G	G	G	G	G	G	G	G
C/T	7A	18738693	T	T	T	x	C	C	C		C	C	C	C	C	C	C	C	C	C
C/T	7A	18738714	T	T	T	x	C	C	C		C	C	C	C	C	C	C	C	C	C
C/T	7A	18843683	T	T	T	x	C	C	C		C	C	C	C	C	C	C	C	C	C
G/A	7A	19082731	A	A	A	x	G	G	G		G	G	G	G	G	G	G	G	G	G
T/G	7A	19083523	G	G	G	x	T	T	T		T	T	T	T	T	T	T	T	T	T
A/G	7A	20294269	G	G	G	x	A	A	A		A	A	A	A	A	A	A	A	A	A
A/G	7A	20721573	G	G	G	x	A	A	A		A	A	A	A	A	A	A	A	A	A
C/G	7A	21353235	G	G	G	x	C	C	C		C	C	C	C	C	C	C	C	C	C
C/G	7A	22946616	G	G	G	x	C	C	C		C	C	C	C	C	C	C	C	C	C
C/T	7A	23320585	T	T	T	x	C	C	C		C	C	C	C	C	C	C	C	C	C
G/A	7A	25747846	A	A	A	x	G	G	G		G	G	G	G	G	G	G	N	G	G
A/G	7A	25747894	G	G	G	x	A	A	A		A	A	A	A	A	A	A	A	A	A
A/G	7A	26045335	G	G	G	x	A	A	A		A	A	A	A	A	A	A	A	A	A
C/T	7A	26045379	T	T	T	x	C	C	C		C	C	C	C	C	C	C	C	C	C
C/A	7A	26045698	A	A	A	x	C	C	C		C	C	C	C	C	C	C	C	C	C
G/A	7A	26102352	A	A	A	x	G	G	G		G	G	G	G	G	G	G	G	G	G
G/A	7A	26102442	A	A	A	x	G	G	G		G	G	G	G	G	G	G	G	G	G
G/A	7A	26102613	A	A	A	x	G	G	G		G	G	G	G	G	G	G	G	G	G
C/T	7A	26102655	T	T	T	x	C	C	C		C	C	C	C	C	C	C	C	C	C
C/T	7A	26102718	T	T	T	x	C	C	C		C	C	C	C	C	C	C	C	C	C
G/T	7A	26103030	T	T	T	x	G	G	G		G	G	G	G	G	G	G	G	G	G
A/G	7A	26103130	G	G	G	x	A	A	A		A	A	A	A	A	A	A	A	A	A
G/A	7A	26426767	A	A	A	x	G	G	G		G	G	G	G	G	G	G	G	G	G
G/T	7A	26822394	T	T	T	x	G	G	G		G	G	G	G	G	G	G	G	G	G
C/G	7A	26823117	G	G	G	x	C	C	C		C	C	C	C	C	C	C	C	C	C
A/C	7A	27032486	C	C	C	x	A	A	A		A	A	A	A	A	A	A	A	A	A
T/C	7A	27097694	C	C	C	x	T	T	T		T	T	T	T	T	T	T	T	T	T
T/C	7A	27282505	C	C	C	x	T	T	T		T	T	T	T	T	T	T	T	T	T
C/A	7A	28042460	A	A	A	x	C	C	C		C	C	C	C	C	C	C	C	C	C
G/C	7A	28552498	C	C	C	x	G	G	G		G	G	G	G	G	G	G	G	G	G
A/C	7A	29641854	C	C	C	x	A	A	A		A	A	A	A	A	A	A	A	A	A
A/C	7A	29644374	C	C	C	x	A	A	A		A	A	A	A	A	A	A	A	A	A
G/A	7A	29644416	A	A	A	x	G	G	G		G	G	G	G	G	G	G	G	G	G
C/G	7A	29645303	G	G	G	x	C	C	C		C	C	C	C	C	C	C	C	C	C
A/G	7A	29645888	G	G	G	x	A	A	A		A	A	A	A	A	A	A	A	A	A
A/G	7A	30029328	G	G	G	x	A	A	A		A	A	A	A	A	A	A	A	A	A
T/C	7A	30061910	C	C	C	x	T	T	T		T	T	T	T	T	T	T	T	T	T
G/C	7A	30091048	C	C	C	x	G	G	G		G	G	G	G	G	G	G	G	G	G
G/A	7A	30093364	A	A	A	x	G	G	G		G	G	G	G	G	G	G	G	G	G
G/C	7A	30093853	C	C	C	x	G	G	G		G	G	G	G	G	G	G	G	G	G
A/T	7A	30094510	T	T	T	x	A	A	A		A	A	A	A	A	A	A	A	A	A
C/G	7A	30094525	G	G	G	x	C	C	C		C	C	C	C	C	C	C	C	C	C
A/G	7A	30094537	G	G	G	x	A	A	A		A	A	A	A	A	A	A	A	A	A
A/G	7A	30094555	G	G	G	x	A	A	A		A	A	A	A	A	A	A	A	A	A
T/C	7A	30134102	C	C	C	x	T	T	T		T	T	T	T	T	T	T	T	T	T
A/C	7A	30134145	C	C	C	x	A	A	A		A	A	A	A	A	A	A	A	A	A
T/A	7A	30134225	A	A	A	x	T	T	T		T	T	T	T	T	T	T	T	T	T
C/T	7A	30134262	T	T	T	x	C	C	C		C	C	C	C	C	C	C	C	C	C
G/C	7A	30134267	C	C	C	x	G	G	G		G	G	G	G	G	G	G	G	G	G
G/A	7A	30134282	A	A	A	x	G	G	G		G	G	G	G	G	G	G	G	G	G
G/A	7A	30134317	A	A	A	x	G	G	G		G	G	G	G	G	G	G	G	G	G
T/C	7A	30134329	C	C	C	x	T	T	T		T	T	T	T	T	T	T	T	T	T
C/T	7A	30134353	T	T	T	x	C	C	C		C	C	C	C	C	C	C	C	C	C
A/C	7A	30135855	C	C	C	x	A	A	A		A	A	A	A	A	A	A	A	A	A
C/T	7A	30139841	T	T	T	x	C	C	C		C	C	C	C	C	C	C	C	C	C
G/A	7A	30139889	A	A	A	x	G	G	G		G	G	G	G	G	G	G	G	G	G
C/T	7A	30140876	T	T	T	x	C	C	C		C	C	C	C	C	C	C	C	C	C
C/G	7A	30141190	G	G	G	x	C	C	C		C	C	C	C	C	C	C	C	C	C
G/A	7A	31073135	A	A	A	x	G	G	G		G	G	G	G	G	G	G	G	G	G
G/A	7A	31077632	A	A	A	x	G	G	G		G	G	G	G	G	G	G	G	G	G
C/G	7A	31078178	G	G	G	x	C	C	C		C	C	C	C	C	C	C	C	C	C
T/A	7A	31123500	A	A	A	x	T	T	T		T	T	T	T	T	T	T	T	T	T
A/G	7A	31879810	G	G	G	x	A	A	A		A	A	A	A	A	A	A	A	A	A
G/C	7A	32774779	C	C	C	x	G	G	G		G	G	G	G	G	G	G	G	G	G
C/T	7A	33196365	T	T	T	x	C	C	C		C	C	C	C	C	C	C	C	C	C
A/G	7A	33365145	G	G	G	x	A	A	A		A	A	A	A	A	A	A	A	A	A
C/G	7A	34539216	G	G	G	x	C	C	C		C	C	C	C	C	C	C	C	C	C
C/G	7A	35396308	G	G	G	x	C	C	C		C	C	C	C	C	C	C	C	C	C
G/A	7A	35396707	A	A	A	x	G	G	G		G	G	G	G	G	G	G	G	G	G
C/G	7A	35397502	G	G	G	x	C	C	C		C	C	C	C	C	C	C	C	C	C
A/G	7A	35770396	G	G	G	x	A	A	A		A	A	A	A	A	A	A	A	A	A
C/T	7A	35770412	T	T	T	x	C	C	C		C	C	C	C	C	C	C	C	C	C
C/T	7A	35770421	T	T	T	x	C	C	C		C	C	C	C	C	C	C	C	C	C
A/G	7A	36899844	G	G	G	x	A	A	A		A	A	A	A	A	A	A	A	A	A
A/T	7A	37112334	T	T	T	x	A	A	A		A	A	A	A	A	A	A	A	A	A
C/T	7A	37112372	T	T	T	x	C	C	C		C	C	C	C	C	C	C	C	C	C
G/A	7A	37112378	A	A	A	x	G	G	G		G	G	G	G	G	G	G	G	G	G
C/T	7A	37112450	T	T	T	x	C	C	C		C	C	C	C	C	C	C	C	C	C
G/T	7A	37112462	T	T	T	x	G	G	G		G	G	G	G	G	G	G	G	G	G
G/A	7A	37112986	A	A	A	x	G	G	G		G	G	G	G	G	G	G	G	G	G
T/A	7A	37113061	A	A	A	x	T	T	T		T	T	T	T	T	T	T	T	T	T
T/C	7A	37113904	C	C	C	x	T	T	T		T	T	T	T	T	T	T	T	T	T
G/A	7A	37113974	A	A	A	x	G	G	G		G	G	G	G	G	G	G	G	G	G
A/G	7A	37114189	G	G	G	x	A	A	A		A	A	A	A	A	A	A	A	A	A
G/A	7A	37704616	A	A	A	x	G	G	G		G	G	G	G	G	G	G	G	G	G
T/C	7A	37721192	C	C	C	x	T	T	T		T	T	T	T	T	T	T	T	T	T
A/T	7A	39230184	T	T	T	x	A	A	A		A	A	A	A	A	A	A	A	A	A
C/T	7A	39588531	T	T	T	x	C	C	C		C	C	C	C	C	C	C	C	C	C
C/T	7A	39588587	T	T	T	x	C	C	C		C	C	C	C	C	C	C	C	C	C
C/T	7A	40050116	T	T	T	x	C	C	C		C	C	C	C	C	C	C	C	C	C
A/G	7A	40398277	G	G	G		G	G	G	x	A	A	A	A	A	A	A	A	A	A
G/T	7A	40398798	T	T	T		T	T	T	x	G	G	G	G	G	G	G	G	G	G
C/G	7A	40400821	G	G	G		G	G	G	x	C	C	C	C	C	C	C	C	C	C
A/T	7A	40438128	T	T	T		T	T	T	x	A	A	A	A	A	A	A	A	A	A
G/A	7A	40438179	A	A	A		A	A	A	x	G	G	G	G	G	G	G	G	G	G
A/G	7A	40457689	G	G	G		G	G	G	x	A	A	A	A	A	A	A	A	A	A
A/C	7A	40534209	C	C	C		C	C	C	x	A	A	A	A	A	A	A	A	A	A
T/G	7A	40534367	G	G	G		G	G	G	x	T	T	T	T	T	T	T	T	T	T
G/T	7A	40535711	T	T	T		T	T	T	x	G	G	G	G	G	G	G	G	G	G
G/A	7A	40550610	A	A	A		A	A	A	x	G	G	G	G	G	G	G	G	G	G
T/G	7A	40552158	G	G	G		G	G	G	x	T	T	T	T	T	T	T	T	T	T
G/A	7A	40552964	A	A	A		A	A	A	x	G	G	G	G	G	G	G	G	G	G
T/C	7A	40567627	C	C	C		C	C	C	x	T	T	T	T	T	T	T	T	T	T
G/T	7A	40567663	T	T	T		T	T	T	x	G	G	G	G	G	G	G	G	G	G
A/G	7A	40568724	G	G	G		G	G	G	x	A	A	A	A	A	A	A	A	A	A
T/C	7A	40569120	C	C	C		C	C	C	x	T	T	T	T	T	T	T	T	T	T
A/C	7A	40570523	C	C	C		C	C	C	x	A	A	A	A	A	A	A	A	A	A
T/C	7A	40570665	C	C	C		C	C	C	x	T	T	T	T	T	T	T	T	T	T
A/T	7A	40570694	T	T	T		T	T	T	x	A	A	A	A	A	A	A	A	A	A
T/C	7A	40570716	C	C	C		C	C	C	x	T	T	T	T	T	T	T	T	T	T
A/C	7A	40570883	C	C	C		C	C	C	x	A	A	A	A	A	A	A	A	A	A
T/C	7A	40570895	C	C	C		C	C	C	x	T	T	T	T	T	T	T	T	T	T
A/C	7A	40570925	C	C	C		C	C	C	x	A	A	A	A	A	A	A	A	A	A
A/G	7A	40570937	G	G	G		G	G	G	x	A	A	A	A	A	A	A	A	A	A
T/G	7A	40570944	G	G	G		G	G	G	x	T	T	T	T	T	T	T	T	T	T
A/C	7A	40570976	C	C	C		C	C	C	x	A	A	A	A	A	A	A	A	A	A
A/G	7A	40571099	G	G	G		G	G	G	x	A	A	A	A	A	A	A	A	A	A
G/C	7A	40571147	C	C	C		C	C	C	x	G	G	G	G	G	G	G	G	G	G
C/T	7A	40571346	T	T	T		T	T	T	x	C	C	C	C	C	C	C	C	C	C
G/C	7A	40571352	C	C	C		C	C	C	x	G	G	G	G	G	G	G	G	G	G
C/T	7A	41437429	T	T	T		T	T	T	x	C	C	C	C	C	C	C	C	C	C
T/G	7A	41438301	G	G	G		G	G	G	x	T	T	T	T	T	T	T	T	T	T
A/G	7A	41794814	G	G	G		G	G	G	x	A	A	A	A	A	A	A	A	A	A
T/C	7A	41796026	C	C	C		C	C	C	x	T	T	T	T	T	T	T	T	T	T
G/A	7A	41796173	A	A	A		A	A	A	x	G	G	G	G	G	G	G	G	G	G
T/C	7A	41796806	C	C	C		C	C	C	x	T	T	T	T	T	T	T	T	T	T
G/A	7A	41960511	A	A	A		A	A	A	x	G	G	G	G	G	G	G	G	G	G
C/T	7A	41960887	T	T	T		T	T	T	x	C	C	C	C	C	C	C	C	C	C
T/C	7A	41962785	C	C	C		C	C	C	x	T	T	T	T	T	T	T	T	T	T
A/G	7A	41962839	G	G	G		G	G	G	x	A	A	A	A	A	A	A	A	A	A
G/A	7A	41963471	A	A	A		A	A	A	x	G	G	G	G	G	G	G	G	G	G
G/T	7A	41963746	T	T	T		T	T	T	x	G	G	G	G	G	G	G	G	G	G
G/A	7A	41963926	A	A	A		A	A	A	x	G	G	G	G	G	G	G	G	G	G
T/C	7A	41963932	C	C	C		C	C	C	x	T	T	T	T	T	T	T	T	T	T
T/C	7A	41964539	C	C	C		C	C	C	x	T	T	T	T	T	T	T	T	T	T
A/T	7A	41964555	T	T	T		T	T	T	x	A	A	A	A	A	A	A	A	A	A
G/C	7A	41964708	C	C	C		C	C	C	x	G	G	G	G	G	G	G	G	G	G
G/A	7A	41964720	A	A	A		A	A	A	x	G	G	G	G	G	G	G	G	G	G
G/A	7A	41965527	A	A	A		A	A	A	x	G	G	G	G	G	G	G	G	G	G
C/T	7A	41965885	T	T	T		T	T	T	x	C	C	C	C	C	C	C	C	C	C
C/A	7A	41967012	A	A	A		A	A	A	x	C	C	C	C	C	C	C	C	C	C
C/T	7A	42003705	T	T	T		T	T	T	x	C	C	C	C	C	C	C	C	C	C
G/A	7A	42003728	A	A	A		A	A	A	x	G	G	G	G	G	G	G	G	G	G
G/A	7A	42003812	A	A	A		A	A	A	x	G	G	G	G	G	G	G	G	G	G
C/T	7A	42003857	T	T	T		T	T	T	x	C	C	C	C	C	C	C	C	C	C
C/T	7A	42004275	T	T	T		T	T	T	x	C	C	C	C	C	C	C	C	C	C
A/G	7A	42303231	G	G	G		G	G	G	x	A	A	A	A	A	A	A	A	A	A
A/G	7A	42303423	G	G	G		G	G	G	x	A	A	A	A	A	A	A	A	A	A
A/G	7A	42308398	G	G	G		G	G	G	x	A	A	A	A	A	A	A	A	A	A
T/C	7A	42308614	C	C	C		C	C	C	x	T	T	T	T	T	T	T	T	T	T
T/C	7A	42498127	C	C	C		C	C	C	x	T	T	T	T	T	T	T	T	T	T
T/C	7A	42498148	C	C	C		C	C	C	x	T	T	T	T	T	T	T	T	T	T
A/C	7A	42498241	C	C	C		C	C	C	x	A	A	A	A	A	A	A	A	A	A
G/A	7A	42498975	A	A	A		A	A	A	x	G	G	G	G	G	G	G	G	G	G
T/G	7A	42499082	G	G	G		G	G	G	x	T	T	T	T	T	T	T	T	T	T
A/T	7A	42499098	T	T	T		T	T	T	x	A	A	A	A	A	A	A	A	A	A
G/C	7A	42499164	C	C	C		C	C	C	x	G	G	G	G	G	G	G	G	G	G
A/G	7A	42521167	G	G	G		G	G	G	x	A	A	A	A	A	A	A	A	A	A
G/C	7A	42521179	C	C	C		C	C	C	x	G	G	G	G	G	G	G	G	G	G
A/C	7A	42521230	C	C	C		C	C	C	x	A	A	A	A	A	A	A	A	A	A
A/G	7A	42522465	G	G	G		G	G	G	x	A	A	A	A	A	A	A	A	A	A
A/G	7A	42522698	G	G	G		G	G	G	x	A	A	A	A	A	A	A	A	A	A
G/A	7A	42522835	A	A	A		A	A	A	x	G	G	G	G	G	G	G	G	G	G
C/T	7A	42522851	T	T	T		T	T	T	x	C	C	C	C	C	C	C	C	C	C
T/G	7A	42963803	G	G	G		G	G	G	x	T	T	T	T	T	T	T	T	T	T
T/C	7A	42964727	C	C	C		C	C	C	x	T	T	T	T	T	T	T	T	T	T
T/G	7A	42977632	G	G	G		G	G	G	x	T	T	T	T	T	T	T	T	T	T
C/T	7A	42977644	T	T	T		T	T	T	x	C	C	C	C	C	C	C	C	C	C
A/G	7A	42977737	G	G	G		G	G	G	x	A	A	A	A	A	A	A	A	A	A
C/T	7A	42977836	T	T	T		T	T	T	x	C	C	C	C	C	C	C	C	C	C
C/T	7A	42977843	T	T	T		T	T	T	x	C	C	C	C	C	C	C	C	C	C
G/C	7A	42981969	C	C	C		C	C	C	x	G	G	G	G	G	G	G	G	G	G
A/G	7A	42985085	G	G	G		G	G	G	x	A	A	A	A	A	A	A	A	A	A
C/T	7A	42985110	T	T	T		T	T	T	x	C	C	C	C	C	C	C	C	C	C
T/C	7A	42985124	C	C	C		C	C	C	x	T	T	T	T	T	T	T	T	T	T
A/T	7A	42986342	T	T	T		T	T	T	x	A	A	A	A	A	A	A	A	A	A
A/G	7A	43046897	G	G	G		G	G	G	x	A	A	A	A	A	A	A	A	A	A
A/G	7A	43049809	G	G	G		G	G	G	x	A	A	A	A	A	A	A	A	A	A
G/A	7A	43062468	A	A	A		A	A	A	x	G	G	G	G	G	G	G	G	G	G
A/G	7A	43062618	G	G	G		G	G	G	x	A	A	A	A	A	A	A	A	A	A
C/G	7A	46240805	G	G	G		G	G	G	x	C	C	C	C	C	C	C	C	C	C
T/C	7A	46240846	C	C	C		C	C	C	x	T	T	T	T	T	T	T	T	T	T
C/T	7A	46415682	T	T	T		T	T	T	x	C	C	C	C	C	C	C	C	C	C
G/A	7A	46711798	A	A	A		A	A	A	x	G	G	G	G	G	G	G	G	G	G
C/G	7A	46712569	G	G	G		G	G	G	x	C	C	C	C	C	C	C	C	C	C
G/A	7A	46712590	A	A	A		A	A	A	x	G	G	G	G	G	G	G	G	G	G
G/A	7A	46713490	A	A	A		A	A	A	x	G	G	G	G	G	G	G	G	G	G
T/C	7A	46713723	C	C	C		C	C	C	x	T	T	T	T	T	T	T	T	T	T
C/A	7A	46713763	A	A	A		A	A	A	x	C	C	C	C	C	C	C	C	C	C
A/G	7A	46714690	G	G	G		G	G	G	x	A	A	A	A	A	A	A	A	A	A
A/G	7A	46720982	G	G	G		G	G	G	x	A	A	A	A	A	A	A	A	A	A
G/A	7A	46721272	A	A	A		A	A	A	x	G	G	G	G	G	G	G	G	G	G
A/G	7A	46721717	G	G	G		G	G	G	x	A	A	A	A	A	A	A	A	A	A
T/C	7A	46721797	C	C	C		C	C	C	x	T	T	T	T	T	T	T	T	T	T
G/A	7A	46725874	A	A	A		A	A	A	x	G	G	G	G	G	G	G	G	G	G
A/G	7A	46725940	G	G	G		G	G	G	x	A	A	A	A	A	A	A	A	A	A
C/G	7A	46772637	G	G	G		G	G	G	x	C	C	C	C	C	C	C	C	C	C
T/G	7A	46772796	G	G	G		G	G	G	x	T	T	T	T	T	T	T	T	T	T
A/G	7A	46775181	G	G	G		G	G	G	x	A	A	A	A	A	A	A	A	A	A
A/G	7A	46775203	G	G	G		G	G	G	x	A	A	A	A	A	A	A	A	A	A
C/T	7A	46775389	T	T	T		T	T	T	x	C	C	C	C	C	C	C	C	C	C
T/C	7A	46776596	C	C	C		C	C	C	x	T	T	T	T	T	T	T	T	T	T
A/G	7A	46776753	G	G	G		G	G	G	x	A	A	A	A	A	A	A	A	A	A
G/C	7A	46776818	C	C	C		C	C	C	x	G	G	G	G	G	G	G	G	G	G
A/G	7A	46776922	G	G	G		G	G	G	x	A	A	A	A	A	A	A	A	A	A
T/C	7A	46777016	C	C	C		C	C	C	x	T	T	T	T	T	T	T	T	T	T
G/A	7A	46968057	A	A	A		A	A	A	x	G	G	G	G	G	G	G	G	G	G
G/A	7A	46968067	A	A	A		A	A	A	x	G	G	G	G	G	G	G	G	G	G
C/T	7A	46968155	T	T	T		T	T	T	x	C	C	C	C	C	C	C	C	C	C
T/C	7A	46968177	C	C	C		C	C	C	x	T	T	T	T	T	T	T	T	T	T
A/T	7A	46968465	T	T	T		T	T	T	x	A	A	A	A	A	A	A	A	A	A
A/G	7A	46968564	G	G	G		G	G	G	x	A	A	A	A	A	A	A	A	A	A
T/C	7A	47558093	C	C	C		C	C	C	x	T	T	T	T	T	T	T	T	T	T
T/A	7A	47696721	A	A	A		A	A	A	x	T	T	T	T	T	T	T	T	N	T
C/G	7A	47696956	G	G	G		G	G	G	x	C	C	C	C	C	C	C	C	C	C
A/G	7A	47707420	G	G	G		G	G	G	x	A	A	A	A	A	A	A	A	A	A
T/C	7A	47710119	C	C	C		C	C	C	x	T	T	T	T	T	T	T	T	T	T
C/G	7A	47710226	G	G	G		G	G	G	x	C	C	C	C	C	C	C	C	C	C
T/C	7A	47710253	C	C	C		C	C	C	x	T	T	T	T	T	T	T	T	T	T
A/T	7A	47795999	T	T	T		T	T	T	x	A	A	A	A	A	A	A	A	N	A
A/C	7A	48094231	C	C	C		C	C	C	x	A	A	A	A	A	A	A	A	A	A
C/T	7A	48095644	T	T	T		T	T	T	x	C	C	C	C	C	C	C	C	C	C
C/T	7A	48095679	T	T	T		T	T	T	x	C	C	C	C	C	C	C	C	C	C
G/C	7A	48097602	C	C	C		C	C	C	x	G	G	G	G	G	G	G	G	G	G
A/G	7A	48098454	G	G	G		G	G	G	x	A	A	A	A	A	A	A	A	A	A
T/C	7A	49047304	C	C	C		C	C	C	x	T	T	T	T	T	T	T	T	T	T
T/C	7A	49047853	C	C	C		C	C	C	x	T	T	T	T	T	T	T	T	T	T
T/C	7A	49048725	C	C	C		C	C	C	x	T	T	T	T	T	T	T	T	T	T
G/T	7A	49051632	T	T	T		T	T	T	x	G	G	G	G	G	G	G	G	G	G
T/A	7A	49964202	A	A	A		A	A	A	x	T	T	T	T	T	T	T	T	T	T
T/G	7A	49964514	G	G	G		G	G	G	x	T	T	T	T	T	T	T	T	T	T
T/C	7A	49964534	C	C	C		C	C	C	x	T	T	T	T	T	T	T	T	T	T
T/C	7A	49965570	C	C	C		C	C	C	x	T	T	T	T	T	T	T	T	T	T
T/C	7A	50089337	C	C	C		C	C	C	x	T	T	T	T	T	T	T	T	T	T
T/C	7A	50089394	C	C	C		C	C	C	x	T	T	T	T	T	T	T	T	T	T
T/G	7A	50089667	G	G	G		G	G	G	x	T	T	T	T	T	T	T	T	T	T
A/G	7A	50089747	G	G	G		G	G	G	x	A	A	A	A	A	A	A	A	A	A
T/C	7A	50113994	C	C	C		C	C	C	x	T	T	T	T	T	T	T	T	T	T
C/G	7A	50114057	G	G	G		G	G	G	x	C	C	C	C	C	C	C	C	C	C
C/G	7A	50114363	G	G	G		G	G	G	x	C	C	C	C	C	C	C	C	C	C
A/G	7A	50114390	G	G	G		G	G	G	x	A	A	A	A	A	A	A	A	A	A
G/C	7A	50114456	C	C	C		C	C	C	x	G	G	G	G	G	G	G	G	G	G
T/C	7A	51367218	C	C	C		C	C	C	x	T	T	T	T	T	T	T	T	T	T
A/G	7A	51368921	G	G	G		G	G	G	x	A	A	A	A	A	N	A	A	A	A
C/T	7A	51369284	T	T	T		T	T	T	x	C	C	C	C	C	N	C	C	C	C
T/C	7A	51380148	C	C	C		C	C	C	x	T	T	T	T	T	T	T	T	T	T
T/A	7A	51380365	A	A	A		A	A	A	x	T	T	T	T	T	T	T	T	T	T
T/C	7A	51380379	C	C	C		C	C	C	x	T	T	T	T	T	T	T	T	T	T
T/G	7A	51380768	G	G	G		G	G	G	x	T	T	T	T	T	T	T	T	T	T
T/C	7A	51380777	C	C	C		C	C	C	x	T	T	T	T	T	T	T	T	T	T
G/A	7A	51380783	A	A	A		A	A	A	x	G	G	G	G	G	G	G	G	G	G
T/G	7A	51381321	G	G	G		G	G	G	x	T	T	T	T	T	T	T	T	T	T
T/C	7A	51381380	C	C	C		C	C	C	x	T	T	T	T	T	T	T	T	T	T
T/C	7A	52279047	C	C	C		C	C	C	x	T	T	T	T	T	T	T	T	T	T
T/A	7A	52279389	A	A	A		A	A	A	x	T	T	T	T	T	T	T	T	T	T
A/C	7A	52279431	C	C	C		C	C	C	x	A	A	A	A	A	A	A	A	A	A
C/G	7A	52279561	G	G	G		G	G	G	x	C	C	C	C	C	C	C	C	C	C
C/G	7A	52279646	G	G	G		G	G	G	x	C	C	C	C	C	C	C	C	C	C
T/G	7A	52279700	G	G	G		G	G	G	x	T	T	T	T	T	T	T	T	T	T
A/T	7A	52387119	T	T	T		T	T	T	x	A	A	A	A	A	A	A	A	A	A
C/T	7A	52387536	T	T	T		T	T	T	x	C	C	C	C	C	C	C	C	C	C
A/C	7A	52387573	C	C	C		C	C	C	x	A	A	A	A	A	A	A	A	A	A
C/T	7A	52967537	T	T	T		T	T	T	x	C	C	C	C	C	C	C	C	C	C
C/T	7A	52967567	T	T	T		T	T	T	x	C	C	C	C	C	C	C	C	C	C
G/A	7A	52968121	A	A	A		A	A	A	x	G	G	G	G	G	G	G	G	G	G
A/G	7A	52968395	G	G	G		G	G	G	x	A	A	A	A	A	A	A	A	A	A
A/G	7A	52968522	G	G	G		G	G	G	x	A	A	A	A	A	A	A	A	A	A
A/G	7A	52968621	G	G	G		G	G	G	x	A	A	A	A	A	A	A	A	A	A
C/G	7A	52969482	G	G	G		G	G	G	x	C	C	C	C	C	C	C	C	C	C
G/A	7A	52969522	A	A	A		A	A	A	x	G	G	G	G	G	G	G	G	G	G
A/T	7A	52969632	T	T	T		T	T	T	x	A	A	A	A	A	A	A	A	A	A
A/G	7A	52969671	G	G	G		G	G	G	x	A	A	A	A	A	A	A	A	A	A
G/C	7A	52971498	C	C	C		C	C	C	x	G	G	G	G	G	G	G	G	G	G
C/T	7A	52971581	T	T	T		T	T	T	x	C	C	C	C	C	C	C	C	C	C
G/A	7A	52971618	A	A	A		A	A	A	x	G	G	G	G	G	G	G	G	G	G
T/C	7A	53615985	C	C	C		C	C	C	x	T	T	T	T	T	T	T	T	T	T
G/A	7A	53617244	A	A	A		A	A	A	x	G	G	G	G	G	G	G	G	G	G
A/G	7A	53618859	G	G	G		G	G	G	x	A	A	A	A	A	A	A	A	A	A
A/G	7A	53623781	G	G	G		G	G	G	x	A	A	A	A	A	A	A	A	A	A
A/G	7A	53629493	G	G	G		G	G	G	x	A	A	A	A	A	N	A	A	A	A
G/A	7A	53630604	A	A	A		A	A	A	x	G	G	G	G	G	G	G	G	G	G
G/C	7A	53631436	C	C	C		C	C	C	x	G	G	G	G	G	G	G	G	G	G
T/C	7A	53631878	C	C	C		C	C	C	x	T	T	T	T	T	T	T	T	T	T
A/C	7A	53910590	C	C	C		C	C	C	x	A	A	A	A	A	A	A	A	A	A
T/C	7A	53913929	C	C	C		C	C	C	x	T	T	T	T	T	T	T	T	T	T
T/C	7A	53914697	C	C	C		C	C	C	x	T	T	T	T	T	T	T	T	T	T
T/C	7A	53914738	C	C	C		C	C	C	x	T	T	T	T	T	T	T	T	T	T
T/A	7A	53914750	A	A	A		A	A	A	x	T	T	T	T	T	T	T	T	T	T
G/T	7A	53915800	T	T	T		T	T	T	x	G	G	G	G	G	G	G	G	G	G
G/A	7A	53915857	A	A	A		A	A	A	x	G	G	G	G	G	G	G	G	G	G
A/T	7A	53916120	T	T	T		T	T	T	x	A	A	A	A	A	A	A	A	A	A
C/T	7A	53916484	T	T	T		T	T	T	x	C	C	C	C	C	C	C	C	C	C
G/C	7A	53954728	C	C	C		C	C	C	x	G	G	G	G	G	G	G	G	G	G
C/T	7A	53954924	T	T	T		T	T	T	x	C	C	C	C	C	C	C	C	C	C
T/C	7A	53955011	C	C	C		C	C	C	x	T	T	T	T	T	T	T	T	T	T
G/C	7A	53957590	C	C	C		C	C	C	x	G	G	G	G	G	G	G	G	G	G
T/C	7A	54818342	C	C	C		C	C	C	x	T	T	T	T	T	T	T	T	T	T
G/C	7A	54818510	C	C	C		C	C	C	x	G	G	G	G	G	G	G	G	G	G
C/G	7A	54818685	G	G	G		G	G	G	x	C	C	C	C	C	C	C	C	C	C
T/C	7A	54961718	C	C	C		C	C	C	x	T	T	T	T	T	T	T	T	T	T
C/T	7A	55000176	T	T	T		T	T	T	x	C	C	C	C	C	C	C	C	C	C
G/A	7A	55000413	A	A	A		A	A	A	x	G	G	G	G	G	G	G	G	G	G
A/G	7A	55000434	G	G	G		G	G	G	x	A	A	A	A	A	A	A	A	A	A
C/T	7A	55002952	T	T	T		T	T	T	x	C	C	C	C	C	C	C	C	C	C
C/T	7A	55003410	T	T	T		T	T	T	x	C	C	C	C	C	C	C	C	C	C
A/G	7A	55003904	G	G	G		G	G	G	x	A	A	A	A	A	A	A	A	A	A
A/G	7A	55003961	G	G	G		G	G	G	x	A	A	A	A	A	A	A	A	A	A
T/C	7A	55004382	C	C	C		C	C	C	x	T	T	T	T	T	T	T	T	T	T
T/C	7A	55004676	C	C	C		C	C	C	x	T	T	T	T	T	T	T	T	T	T
A/G	7A	55005004	G	G	G		G	G	G	x	A	A	A	A	A	A	A	A	A	A
G/C	7A	55192935	C	C	C		C	C	C	x	G	G	G	G	G	G	G	G	G	G
T/C	7A	55193726	C	C	C		C	C	C	x	T	T	T	T	T	T	T	T	T	T
A/C	7A	55193731	C	C	C		C	C	C	x	A	A	A	A	A	A	A	A	A	A
C/T	7A	55363946	T	T	T		T	T	T	x	C	C	C	C	C	C	C	C	C	C
T/C	7A	55364352	C	C	C		C	C	C	x	T	T	T	T	T	T	T	T	T	T
C/G	7A	55365452	G	G	G		G	G	G	x	C	C	C	C	C	C	C	C	C	C
T/C	7A	55366208	C	C	C		C	C	C	x	T	T	T	T	T	T	T	T	T	T
C/G	7A	55366298	G	G	G		G	G	G	x	C	C	C	C	C	C	C	C	C	C
A/C	7A	55375358	C	C	C		C	C	C	x	A	A	A	A	A	A	A	A	A	A
G/A	7A	55375634	A	A	A		A	A	A	x	G	G	G	G	G	G	G	G	G	G
A/G	7A	55376250	G	G	G		G	G	G	x	A	A	A	A	A	A	A	A	A	A
C/G	7A	55376543	G	G	G		G	G	G	x	C	C	C	C	C	C	C	C	C	C
C/T	7A	55376574	T	T	T		T	T	T	x	C	C	C	C	C	C	C	C	C	C
T/C	7A	55376771	C	C	C		C	C	C	x	T	T	T	T	T	T	T	T	T	T
A/C	7A	55376790	C	C	C		C	C	C	x	A	A	A	A	A	A	A	A	A	A
A/G	7A	55376828	G	G	G		G	G	G	x	A	A	A	A	A	A	A	A	A	A
A/G	7A	55377122	G	G	G		G	G	G	x	A	A	A	A	A	A	A	A	A	A
G/T	7A	55383837	T	T	T		T	T	T	x	G	G	G	G	G	G	G	G	G	G
C/G	7A	55383884	G	G	G		G	G	G	x	C	C	C	C	C	C	C	C	C	C
A/G	7A	55384119	G	G	G		G	G	G	x	A	A	A	A	A	A	A	A	A	A
A/G	7A	55384182	G	G	G		G	G	G	x	A	A	A	A	A	A	A	A	A	A
T/G	7A	55384396	G	G	G		G	G	G	x	T	T	T	T	T	T	T	T	T	T
A/G	7A	55889362	G	G	G		G	G	G	x	A	A	A	A	A	A	A	A	A	A
A/G	7A	55889930	G	G	G		G	G	G	x	A	A	A	A	A	A	A	A	A	A
C/A	7A	55890242	A	A	A		A	A	A	x	C	C	C	C	C	C	C	C	C	C
T/G	7A	55890247	G	G	G		G	G	G	x	T	T	T	T	T	T	T	T	T	T
A/G	7A	55890329	G	G	G		G	G	G	x	A	A	A	A	A	A	A	A	A	A
G/A	7A	55890383	A	A	A		A	A	A	x	G	G	G	G	G	G	G	G	G	G
T/A	7A	55890388	A	A	A		A	A	A	x	T	T	T	T	T	T	T	T	T	T
A/C	7A	55890409	C	C	C		C	C	C	x	A	A	A	A	A	A	A	A	A	A
A/G	7A	55890499	G	G	G		G	G	G	x	A	A	A	A	A	A	A	A	A	A
T/C	7A	55890720	C	C	C		C	C	C	x	T	T	T	T	T	T	T	T	T	T
G/A	7A	55893480	A	A	A		A	A	A	x	G	G	G	G	G	G	G	G	G	G
A/G	7A	55893530	G	G	G		G	G	G	x	A	A	A	A	A	A	A	A	A	A
T/A	7A	56152287	A	A	A		A	A	A	x	T	T	T	T	T	T	T	T	T	T
T/C	7A	56152359	C	C	C		C	C	C	x	T	T	T	T	T	T	T	T	T	T
C/T	7A	56153478	T	T	T		T	T	T	x	C	C	C	C	C	C	C	C	C	C
C/G	7A	56153712	G	G	G		G	G	G	x	C	C	C	C	C	C	C	C	C	C
C/G	7A	57212122	G	G	G		G	G	G	x	C	C	C	C	C	C	C	C	C	C
C/T	7A	57212177	T	T	T		T	T	T	x	C	C	C	C	C	C	C	C	C	C
A/G	7A	57212340	G	G	G		G	G	G	x	A	A	A	A	A	A	A	A	A	A
C/T	7A	57212511	T	T	T		T	T	T	x	C	C	C	C	C	C	C	C	C	C
T/G	7A	57214361	G	G	G		G	G	G	x	T	T	T	T	T	T	T	T	T	T
C/A	7A	57215161	A	A	A		A	A	A	x	C	C	C	C	C	C	C	C	C	C
T/C	7A	57215220	C	C	C		C	C	C	x	T	T	T	T	T	T	T	T	T	T
C/T	7A	57215323	T	T	T		T	T	T	x	C	C	C	C	C	C	C	C	C	C
C/G	7A	57215541	G	G	G		G	G	G	x	C	C	C	C	C	C	C	C	C	C
A/G	7A	57620113	G	G	G		G	G	G	x	A	A	A	A	A	A	A	A	A	A
T/C	7A	57624255	C	C	C		C	C	C	x	T	T	T	T	T	T	T	T	T	T
A/C	7A	57624605	C	C	C		C	C	C	x	A	A	A	A	A	A	A	A	A	A
C/T	7A	57625191	T	T	T		T	T	T	x	C	C	C	C	C	C	C	C	C	C
G/C	7A	57626995	C	C	C		C	C	C	x	G	G	G	G	G	G	G	G	G	G
G/C	7A	57874160	C	C	C		C	C	C	x	G	G	G	G	G	G	G	G	G	G
A/C	7A	57874474	C	C	C		C	C	C	x	A	A	A	A	A	A	A	A	A	A
T/G	7A	58224820	G	G	G		G	G	G	x	T	T	T	T	T	T	T	T	T	T
C/A	7A	58224860	A	A	A		A	A	A	x	C	C	C	C	C	C	C	C	C	C
T/C	7A	58224898	C	C	C		C	C	C	x	T	T	T	T	T	T	T	T	T	T
C/T	7A	58238194	T	T	T		T	T	T	x	C	C	C	C	C	C	C	C	C	C
G/C	7A	58238364	C	C	C		C	C	C	x	G	G	G	G	G	G	G	G	G	G
G/A	7A	58238790	A	A	A		A	A	A	x	G	G	G	G	G	G	G	G	G	G
T/C	7A	58647456	C	C	C		C	C	C	x	T	T	T	T	T	T	T	T	T	T
A/G	7A	58647574	G	G	G		G	G	G	x	A	A	A	A	A	A	A	A	A	A
T/C	7A	58647609	C	C	C		C	C	C	x	T	T	T	T	T	T	T	T	T	T
C/T	7A	58647624	T	T	T		T	T	T	x	C	C	C	C	C	C	C	C	C	C
C/A	7A	58647677	A	A	A		A	A	A	x	C	C	C	C	C	C	C	C	C	C
A/C	7A	58842765	C	C	C		C	C	C	x	A	A	A	A	A	A	A	A	A	A
A/G	7A	58842979	G	G	G		G	G	G	x	A	A	A	A	A	A	A	A	A	A
T/G	7A	58843020	G	G	G		G	G	G	x	T	T	T	T	T	T	T	T	T	T
A/T	7A	58843104	T	T	T		T	T	T	x	A	A	A	A	A	A	A	A	A	A
T/G	7A	58843113	G	G	G		G	G	G	x	T	T	T	T	T	T	T	T	T	T
C/T	7A	58843191	T	T	T		T	T	T	x	C	C	C	C	C	C	C	C	C	C
A/G	7A	58843515	G	G	G		G	G	G	x	A	A	A	A	A	A	A	A	A	A
T/C	7A	58843671	C	C	C		C	C	C	x	T	T	T	T	T	T	T	T	T	T
A/G	7A	58993881	G	G	G		G	G	G	x	A	A	A	A	A	A	A	A	A	A
C/T	7A	58993954	T	T	T		T	T	T	x	C	C	C	C	C	C	C	C	C	C
A/G	7A	58993984	G	G	G		G	G	G	x	A	A	A	A	A	A	A	A	A	A
A/T	7A	58994126	T	T	T		T	T	T	x	A	A	A	A	A	A	A	A	A	A
G/A	7A	58994153	A	A	A		A	A	A	x	G	G	G	G	G	G	G	G	G	G
A/T	7A	58994445	T	T	T		T	T	T	x	A	A	A	A	A	A	A	A	A	A
T/A	7A	58994588	A	A	A		A	A	A	x	T	T	T	T	T	T	T	T	T	T
T/C	7A	58994649	C	C	C		C	C	C	x	T	T	T	T	T	T	T	T	T	T
G/C	7A	59017881	C	C	C		C	C	C	x	G	G	G	G	G	G	G	G	G	G
G/C	7A	59018339	C	C	C		C	C	C	x	G	G	G	G	G	G	G	G	G	G
T/C	7A	59354015	C	C	C		C	C	C	x	T	T	T	T	T	T	T	T	T	T
A/G	7A	59354057	G	G	G		G	G	G	x	A	A	A	A	A	A	A	A	A	A
C/A	7A	59354086	A	A	A		A	A	A	x	C	C	C	C	C	C	C	C	C	C
C/T	7A	59354705	T	T	T		T	T	T	x	C	C	C	C	C	C	C	C	C	C
G/A	7A	59354756	A	A	A		A	A	A	x	G	G	G	G	G	G	G	G	G	G
A/G	7A	59355889	G	G	G		G	G	G	x	A	A	A	A	A	A	A	A	A	A
C/G	7A	59356301	G	G	G		G	G	G	x	C	C	C	C	C	C	C	C	C	C
T/C	7A	59388577	C	C	C		C	C	C	x	T	T	T	T	T	T	T	T	T	T
T/C	7A	59388720	C	C	C		C	C	C	x	T	T	T	T	T	T	T	T	T	T
T/C	7A	59388742	C	C	C		C	C	C	x	T	T	T	T	T	T	T	T	T	T
A/G	7A	59388807	G	G	G		G	G	G	x	A	A	A	A	A	A	A	A	A	A
T/C	7A	59389163	C	C	C		C	C	C	x	T	T	T	T	T	T	T	T	T	T
T/C	7A	59400863	C	C	C		C	C	C	x	T	T	T	T	T	T	T	T	T	T
C/T	7A	59401200	T	T	T		T	T	T	x	C	C	C	C	C	C	C	C	C	C
G/C	7A	59401440	C	C	C		C	C	C	x	G	G	G	G	G	G	G	G	G	G
T/A	7A	59401456	A	A	A		A	A	A	x	T	T	T	T	T	T	T	T	T	T
A/G	7A	59401479	G	G	G		G	G	G	x	A	A	A	A	A	A	A	A	A	A
T/C	7A	59401498	C	C	C		C	C	C	x	T	T	T	T	T	T	T	T	T	T
A/G	7A	59401577	G	G	G		G	G	G	x	A	A	A	A	A	A	A	A	A	A
G/A	7A	59401900	A	A	A		A	A	A	x	G	G	G	G	G	G	G	G	G	G
G/A	7A	59402334	A	A	A		A	A	A	x	G	G	G	G	G	G	G	G	G	G
G/A	7A	59402595	A	A	A		A	A	A	x	G	G	G	G	G	G	G	G	G	G
G/A	7A	59402678	A	A	A		A	A	A	x	G	G	G	G	G	G	G	G	G	G
C/G	7A	59403574	G	G	G		G	G	G	x	C	C	C	C	C	C	C	C	C	C
A/G	7A	59406587	G	G	G		G	G	G	x	A	A	A	A	A	A	A	A	A	A
G/A	7A	59406593	A	A	A		A	A	A	x	G	G	G	G	G	G	G	G	G	G
T/A	7A	59407856	A	A	A		A	A	A	x	T	T	T	T	T	T	T	T	T	T
G/A	7A	59407987	A	A	A		A	A	A	x	G	G	G	G	G	G	G	G	G	G
T/G	7A	59408048	G	G	G		G	G	G	x	T	T	T	T	T	T	T	T	T	T
T/C	7A	59408344	C	C	C		C	C	C	x	T	T	T	T	T	T	T	T	T	T
G/C	7A	59607354	C	C	C		C	C	C	x	G	G	G	G	G	G	G	G	G	G
G/A	7A	60222682	A	A	A		A	A	A	x	G	G	G	G	G	G	G	G	G	G
G/A	7A	60725757	A	A	A		A	A	A	x	G	G	G	G	G	G	G	G	G	G
T/C	7A	60725820	C	C	C		C	C	C	x	T	T	T	T	T	T	T	T	T	T
C/A	7A	60727895	A	A	A		A	A	A	x	C	C	C	C	C	C	C	C	C	C
A/G	7A	60727916	G	G	G		G	G	G	x	A	A	A	A	A	A	A	A	A	A
G/A	7A	60727985	A	A	A		A	A	A	x	G	G	G	G	G	G	G	G	G	G
A/T	7A	60728852	T	T	T		T	T	T	x	A	A	A	A	A	A	A	A	A	A
C/T	7A	60729776	T	T	T		T	T	T	x	C	C	C	C	C	C	C	C	C	C
G/C	7A	60732070	C	C	C		C	C	C	x	G	G	G	G	G	G	G	G	G	G
C/G	7A	61492744	G	G	G		G	G	G	x	C	C	C	C	C	C	C	C	C	C
T/A	7A	61492822	A	A	A		A	A	A	x	T	T	T	T	T	T	T	T	T	T
G/C	7A	61570352	C	C	C		C	C	C	x	G	G	G	G	G	G	G	G	G	G
A/G	7A	61570789	G	G	G		G	G	G	x	A	A	A	A	A	A	A	A	A	A
C/G	7A	61570797	G	G	G		G	G	G	x	C	C	C	C	C	C	C	C	C	C
T/C	7A	61570820	C	C	C		C	C	C	x	T	T	T	T	T	T	T	T	T	T
C/T	7A	61792952	T	T	T		T	T	T	x	C	C	C	C	C	C	C	C	C	C
A/G	7A	61805156	G	G	G		G	G	G	x	A	A	A	A	A	A	A	A	A	A
A/C	7A	61805586	C	C	C		C	C	C	x	A	A	A	A	A	A	A	A	A	A
T/C	7A	61805604	C	C	C		C	C	C	x	T	T	T	T	T	T	T	T	T	T
A/G	7A	62528274	G	G	G		G	G	G	x	A	A	A	A	A	A	A	A	A	A
G/A	7A	62528280	A	A	A		A	A	A	x	G	G	G	G	G	G	G	G	G	G
C/G	7A	62759454	G	G	G		G	G	G	x	C	C	C	C	C	C	C	C	C	C
G/A	7A	62759483	A	A	A		A	A	A	x	G	G	G	G	G	G	G	G	G	G
A/G	7A	62759592	G	G	G		G	G	G	x	A	A	A	A	A	A	A	A	A	A
C/T	7A	62760906	T	T	T		T	T	T	x	C	C	C	C	C	C	C	C	C	C
G/T	7A	62760980	T	T	T		T	T	T	x	G	G	G	G	G	G	G	G	G	G
C/G	7A	62879136	G	G	G		G	G	G	x	C	C	C	C	C	C	N	C	C	C
T/C	7A	62879474	C	C	C		C	C	C	x	T	T	T	T	T	T	T	T	T	T
C/G	7A	62880886	G	G	G		G	G	G	x	C	C	C	C	C	C	C	C	C	C
T/C	7A	62881538	C	C	C		C	C	C	x	T	T	T	T	T	T	T	T	T	T
T/C	7A	62882447	C	C	C		C	C	C	x	T	T	T	T	T	T	T	T	T	T
C/G	7A	62882468	G	G	G		G	G	G	x	C	C	C	C	C	C	C	C	C	C
A/G	7A	62886113	G	G	G		G	G	G	x	A	A	A	A	A	A	A	A	A	A
G/C	7A	62886287	C	C	C		C	C	C	x	G	G	G	G	G	G	G	G	G	G
G/A	7A	63054817	A	A	A		A	A	A	x	G	G	G	G	G	G	G	G	G	G
T/C	7A	63055538	C	C	C		C	C	C	x	T	T	T	T	T	T	T	T	T	T
G/A	7A	63082444	A	A	A		A	A	A	x	G	G	G	G	G	G	G	G	G	G
T/C	7A	63082806	C	C	C		C	C	C	x	T	T	T	T	T	T	T	T	T	T
C/T	7A	63082877	T	T	T		T	T	T	x	C	C	C	C	C	C	C	C	C	C
T/C	7A	63083170	C	C	C		C	C	C	x	T	T	T	T	T	T	T	T	T	T
T/C	7A	63111837	C	C	C		C	C	C	x	T	T	T	T	T	T	N	T	T	N
T/C	7A	63267377	C	C	C		C	C	C	x	T	T	T	T	T	T	T	T	T	T
C/T	7A	63267394	T	T	T		T	T	T	x	C	C	C	C	C	C	C	C	C	C
C/G	7A	63358709	G	G	G		G	G	G	x	C	C	C	C	C	C	C	C	C	C
A/C	7A	63359672	C	C	C		C	C	C	x	A	A	A	A	A	A	A	A	A	A
A/C	7A	63366927	C	C	C		C	C	C	x	A	A	A	A	A	A	A	A	A	A
C/T	7A	63366950	T	T	T		T	T	T	x	C	C	C	C	C	C	C	C	C	C
T/C	7A	63367029	C	C	C		C	C	C	x	T	T	T	T	T	T	T	T	T	T
A/G	7A	63378131	G	G	G		G	G	G	x	A	A	A	A	A	A	A	A	A	A
G/C	7A	63378435	C	C	C		C	C	C	x	G	G	G	G	G	G	G	G	G	G
G/A	7A	63378632	A	A	A		A	A	A	x	G	G	G	G	G	G	G	G	G	G
A/G	7A	63378854	G	G	G		G	G	G	x	A	A	A	A	A	A	A	A	A	A
A/C	7A	63378891	C	C	C		C	C	C	x	A	A	A	A	A	A	A	A	A	A
A/C	7A	63444037	C	C	C		C	C	C	x	A	A	A	A	A	N	A	A	A	A
C/T	7A	63444113	T	T	T		T	T	T	x	C	C	C	C	C	N	C	C	C	C
T/G	7A	63444137	G	G	G		G	G	G	x	T	T	T	T	T	N	T	T	T	T
G/T	7A	63445301	T	T	T		T	T	T	x	G	G	G	G	G	N	G	G	G	G
G/T	7A	63601219	T	T	T		T	T	T	x	G	G	G	G	G	G	G	G	G	G
G/T	7A	63601231	T	T	T		T	T	T	x	G	G	G	G	G	G	G	G	G	G
G/T	7A	63601261	T	T	T		T	T	T	x	G	G	G	G	G	G	G	G	G	G
T/C	7A	63601406	C	C	C		C	C	C	x	T	T	T	T	T	T	T	T	T	T
T/C	7A	63704053	C	C	C		C	C	C	x	T	T	T	T	T	T	T	T	T	T
G/T	7A	63704231	T	T	T		T	T	T	x	G	G	G	G	G	G	G	G	G	G
C/T	7A	63704598	T	T	T		T	T	T	x	C	C	C	C	C	C	C	C	C	C
C/T	7A	63706008	T	T	T		T	T	T	x	C	C	C	C	C	C	C	C	C	C
C/T	7A	63706700	T	T	T		T	T	T	x	C	C	C	C	C	C	C	C	C	C
A/C	7A	63706724	C	C	C		C	C	C	x	A	A	A	A	A	A	A	A	A	A
A/G	7A	63706751	G	G	G		G	G	G	x	A	A	A	A	A	A	A	A	A	A
G/A	7A	63707625	A	A	A		A	A	A	x	G	G	G	G	G	G	G	G	G	G
G/A	7A	63708482	A	A	A		A	A	A	x	G	G	G	G	G	G	G	G	G	G
T/C	7A	63725264	C	C	C		C	C	C	x	T	T	T	T	T	N	T	T	T	T
A/G	7A	64209702	G	G	G		G	G	G	x	A	A	A	A	A	A	A	A	A	A
C/G	7A	64210246	G	G	G		G	G	G	x	C	C	C	C	C	C	C	C	C	C
A/G	7A	64210381	G	G	G		G	G	G	x	A	A	A	A	A	A	A	A	A	A
C/G	7A	64210540	G	G	G		G	G	G	x	C	C	C	C	C	C	C	C	C	C
A/G	7A	64210558	G	G	G		G	G	G	x	A	A	A	A	A	A	A	A	A	A
C/A	7A	64530652	A	A	A		A	A	A	x	C	C	C	C	C	C	C	C	C	C
G/C	7A	64531331	C	C	C		C	C	C	x	G	G	G	G	G	G	G	G	G	G
G/A	7A	64591537	A	A	A		A	A	A	x	G	G	G	G	G	G	G	G	G	G
G/C	7A	64591575	C	C	C		C	C	C	x	G	G	G	G	G	G	G	G	G	G
C/G	7A	64591616	G	G	G		G	G	G	x	C	C	C	C	C	C	C	C	C	C
T/G	7A	64592047	G	G	G		G	G	G	x	T	T	T	T	T	T	T	T	T	T
T/G	7A	64611395	G	G	G		G	G	G	x	T	T	T	T	T	T	T	T	T	T
T/C	7A	64611765	C	C	C		C	C	C	x	T	T	T	T	T	T	T	T	T	T
C/T	7A	64708946	T	T	T		T	T	T	x	C	C	C	C	C	C	C	C	C	C
G/A	7A	64711550	A	A	A		A	A	A	x	G	G	G	G	G	G	G	G	G	G
A/C	7A	64718416	C	C	C		C	C	C	x	A	A	A	A	A	A	A	A	A	A
A/G	7A	64730509	G	G	G		G	G	G	x	A	A	A	A	A	A	A	A	A	A
C/G	7A	64730527	G	G	G		G	G	G	x	C	C	C	C	C	C	C	C	C	C
A/G	7A	64731275	G	G	G		G	G	G	x	A	A	A	A	A	A	A	A	A	A
G/T	7A	64732056	T	T	T		T	T	T	x	G	G	G	G	G	G	G	G	G	G
G/A	7A	64732140	A	A	A		A	A	A	x	G	G	G	G	G	G	G	G	G	G
A/G	7A	64733575	G	G	G		G	G	G	x	A	A	A	A	A	A	A	A	A	A
C/T	7A	64841187	T	T	T		T	T	T	x	C	C	C	C	C	C	C	C	C	C
G/A	7A	64841204	A	A	A		A	A	A	x	G	G	G	G	G	G	G	G	G	G
C/T	7A	64842628	T	T	T		T	T	T	x	C	C	C	C	C	C	C	C	C	C
C/T	7A	64842872	T	T	T		T	T	T	x	C	C	C	C	C	C	C	C	C	C
A/G	7A	64843671	G	G	G		G	G	G	x	A	A	A	A	A	A	A	A	A	A
A/G	7A	64846155	G	G	G		G	G	G	x	A	A	A	A	A	A	A	A	A	A
G/A	7A	64846173	A	A	A		A	A	A	x	G	G	G	G	G	G	G	G	G	G
A/G	7A	64846252	G	G	G		G	G	G	x	A	A	A	A	A	A	A	A	A	A
A/G	7A	64926022	G	G	G		G	G	G	x	A	A	A	A	A	A	A	A	A	A
T/A	7A	64926455	A	A	A		A	A	A	x	T	T	T	T	T	T	T	T	T	T
A/G	7A	64926471	G	G	G		G	G	G	x	A	A	A	A	A	A	A	A	A	A
A/G	7A	64931500	G	G	G		G	G	G	x	A	A	A	A	A	N	A	A	A	A
C/G	7A	64931513	G	G	G		G	G	G	x	C	C	C	C	C	N	C	C	C	C
G/A	7A	65006954	A	A	A		A	A	A	x	G	G	G	G	G	G	G	G	G	G
T/C	7A	65007645	C	C	C		C	C	C	x	T	T	T	T	T	T	T	T	T	T
G/C	7A	65149821	C	C	C		C	C	C	x	G	G	G	G	G	G	G	G	G	G
A/G	7A	65484083	G	G	G		G	G	G	x	A	A	A	A	A	A	A	A	A	A
A/G	7A	65975669	G	G	G		G	G	G	x	A	A	A	A	A	A	A	A	A	A
A/G	7A	66170888	G	G	G		G	G	G	x	A	A	A	A	A	A	A	A	A	A
G/A	7A	66171091	A	A	A		A	A	A	x	G	G	G	G	G	G	G	G	G	G
A/G	7A	66171245	G	G	G		G	G	G	x	A	A	A	A	A	A	A	A	A	A
C/G	7A	66171253	G	G	G		G	G	G	x	C	C	C	C	C	C	C	C	C	C
A/G	7A	66171269	G	G	G		G	G	G	x	A	A	A	A	A	A	A	A	A	A
A/C	7A	66171302	C	C	C		C	C	C	x	A	A	A	A	A	A	A	A	A	A
G/T	7A	66171482	T	T	T		T	T	T	x	G	G	G	G	G	G	G	G	G	G
G/A	7A	66222285	A	A	A		A	A	A	x	G	G	G	G	G	G	G	G	G	G
G/T	7A	66224181	T	T	T		T	T	T	x	G	G	G	G	G	G	G	G	G	G
A/C	7A	66225788	C	C	C		C	C	C	x	A	A	A	A	A	A	A	A	A	A
C/T	7A	66225810	T	T	T		T	T	T	x	C	C	C	C	C	C	C	C	C	C
T/G	7A	66226911	G	G	G		G	G	G	x	T	T	T	T	T	T	T	T	T	T
A/G	7A	66233083	G	G	G		G	G	G	x	A	A	A	A	A	A	A	A	A	A
A/C	7A	66233278	C	C	C		C	C	C	x	A	A	A	A	A	A	A	A	A	A
T/G	7A	66233588	G	G	G		G	G	G	x	T	T	T	T	T	T	T	T	T	T
T/G	7A	66283306	G	G	G		G	G	G	x	T	T	T	T	T	T	T	T	T	N
T/C	7A	66283322	C	C	C		C	C	C	x	T	T	T	T	T	T	T	T	T	N
T/G	7A	66715069	G	G	G		G	G	G	x	T	T	T	T	T	T	T	T	T	T
G/A	7A	67579415	A	A	A		A	A	A	x	G	G	G	G	G	G	G	G	G	G
G/A	7A	67617839	A	A	A		A	A	A	x	G	G	G	G	G	G	G	G	G	G
T/C	7A	67617887	C	C	C		C	C	C	x	T	T	T	T	T	T	T	T	T	T
A/G	7A	67671368	G	G	G		G	G	G	x	A	A	A	A	A	A	A	A	A	A
A/C	7A	67671809	C	C	C		C	C	C	x	A	A	A	A	A	A	A	A	A	A
G/A	7A	67671815	A	A	A		A	A	A	x	G	G	G	G	G	G	G	G	G	G
A/C	7A	67671851	C	C	C		C	C	C	x	A	A	A	A	A	A	A	A	A	A
G/C	7A	67672057	C	C	C		C	C	C	x	G	G	G	G	G	G	G	G	G	G
T/C	7A	67672130	C	C	C		C	C	C	x	T	T	T	T	T	T	T	T	T	T
T/C	7A	67672445	C	C	C		C	C	C	x	T	T	T	T	T	T	T	T	T	T
A/G	7A	67672512	G	G	G		G	G	G	x	A	A	A	A	A	A	A	A	A	A
C/T	7A	67675565	T	T	T		T	T	T	x	C	C	C	C	C	C	C	C	C	C
G/A	7A	67677374	A	A	A		A	A	A	x	G	G	G	G	G	G	G	G	G	G
C/T	7A	67677563	T	T	T		T	T	T	x	C	C	C	C	C	C	C	C	C	C
T/G	7A	67677583	G	G	G		G	G	G	x	T	T	T	T	T	T	T	T	T	T
C/G	7A	67677948	G	G	G		G	G	G	x	C	C	C	C	C	C	C	C	C	C
T/C	7A	67677974	C	C	C		C	C	C	x	T	T	T	T	T	T	T	T	T	T
A/G	7A	68190201	G	G	G		G	G	G	x	A	A	A	A	A	A	A	A	A	A
A/G	7A	68190627	G	G	G		G	G	G	x	A	A	A	A	A	A	A	A	A	A
G/A	7A	68190640	A	A	A		A	A	A	x	G	G	G	G	G	G	G	G	G	G
C/T	7A	68190762	T	T	T		T	T	T	x	C	C	C	C	C	C	C	C	C	C
A/G	7A	68861577	G	G	G		G	G	G	x	A	A	A	A	A	A	A	A	A	A
C/T	7A	68882464	T	T	T		T	T	T	x	C	C	C	C	C	C	C	C	C	C
T/C	7A	68882721	C	C	C		C	C	C	x	T	T	T	T	T	T	T	T	T	T
A/C	7A	69215166	C	C	C		C	C	C	x	A	A	A	A	A	A	A	A	A	A
T/C	7A	69216925	C	C	C		C	C	C	x	T	T	T	T	T	T	T	T	T	T
T/C	7A	69216973	C	C	C		C	C	C	x	T	T	T	T	T	T	T	T	T	T
G/A	7A	69217027	A	A	A		A	A	A	x	G	G	G	G	G	G	G	G	G	G
C/G	7A	69217268	G	G	G		G	G	G	x	C	C	C	C	C	C	C	C	C	C
A/G	7A	69217307	G	G	G		G	G	G	x	A	A	A	A	A	A	A	A	A	A
A/T	7A	69217329	T	T	T		T	T	T	x	A	A	A	A	A	A	A	A	A	A
A/G	7A	69217359	G	G	G		G	G	G	x	A	A	A	A	A	A	A	A	A	A
T/C	7A	69220812	C	C	C		C	C	C	x	T	T	T	T	T	T	T	T	T	T
G/C	7A	69220845	C	C	C		C	C	C	x	G	G	G	G	G	G	G	G	G	G
C/G	7A	69221006	G	G	G		G	G	G	x	C	C	C	C	C	C	C	C	C	C
A/G	7A	69901929	G	G	G		G	G	G	x	A	A	A	A	A	A	A	A	A	A
A/G	7A	69902406	G	G	G		G	G	G	x	A	A	A	A	A	A	A	A	A	A
G/A	7A	71137734	A	A	A		A	A	A	x	G	G	G	G	G	G	G	G	G	G
T/C	7A	71141602	C	C	C		C	C	C	x	T	T	T	T	T	T	T	T	T	T
C/T	7A	71142059	T	T	T		T	T	T	x	C	C	C	C	C	C	C	C	C	C
G/A	7A	71143770	A	A	A		A	A	A	x	G	G	G	G	G	G	G	G	G	G
G/A	7A	71143778	A	A	A		A	A	A	x	G	G	G	G	G	G	G	G	G	G
A/T	7A	71143804	T	T	T		T	T	T	x	A	A	A	A	A	A	A	A	A	A
G/C	7A	71145187	C	C	C		C	C	C	x	G	G	G	G	G	G	G	G	G	G
C/T	7A	71145484	T	T	T		T	T	T	x	C	C	C	C	C	C	C	C	C	C
G/A	7A	71145625	A	A	A		A	A	A	x	G	G	G	G	G	G	G	G	G	G
C/G	7A	73731029	G	G	G		G	G	G	x	C	C	C	C	C	C	C	C	C	C
T/C	7A	73800312	C	C	C		C	C	C	x	T	T	T	T	T	T	T	T	T	T
C/T	7A	73806911	T	T	T		T	T	T	x	C	C	C	C	C	C	C	C	C	C
T/G	7A	73807370	G	G	G		G	G	G	x	T	T	T	T	T	T	T	T	T	T
T/G	7A	73807385	G	G	G		G	G	G	x	T	T	T	T	T	T	T	T	T	T
T/C	7A	73807644	C	C	C		C	C	C	x	T	T	T	T	T	T	T	T	T	T
A/G	7A	73846820	G	G	G		G	G	G	x	A	A	A	A	A	A	A	A	A	A
A/G	7A	74132458	G	G	G		G	G	G	x	A	A	A	A	A	A	A	A	A	A
C/T	7A	74132466	T	T	T		T	T	T	x	C	C	C	C	C	C	C	C	C	C
T/A	7A	74163913	A	A	A		A	A	A	x	T	T	T	T	T	T	T	T	T	T
T/C	7A	74164035	C	C	C		C	C	C	x	T	T	T	T	T	T	T	T	T	T
C/T	7A	74164348	T	T	T		T	T	T	x	C	C	C	C	C	C	C	C	C	C
T/C	7A	74406139	C	C	C		C	C	C	x	T	T	T	T	T	T	T	T	T	T
A/G	7A	74406796	G	G	G		G	G	G	x	A	A	A	A	A	A	A	A	A	A
A/G	7A	74407430	G	G	G		G	G	G	x	A	A	A	A	A	A	A	A	A	A
T/C	7A	74408364	C	C	C		C	C	C	x	T	T	T	T	T	T	T	T	T	T
A/G	7A	74408673	G	G	G		G	G	G	x	A	A	A	A	A	A	A	A	A	A
T/C	7A	74408795	C	C	C		C	C	C	x	T	T	T	T	T	T	T	T	T	T
T/C	7A	74409393	C	C	C		C	C	C	x	T	T	T	T	T	T	T	T	T	T
G/A	7A	74410347	A	A	A		A	A	A	x	G	G	G	G	G	G	G	G	G	G
C/T	7A	76122517	T	T	T		T	T	T	x	C	C	C	C	C	C	C	C	C	C
C/T	7A	76122607	T	T	T		T	T	T	x	C	C	C	C	C	C	C	C	C	C
G/A	7A	76122613	A	A	A		A	A	A	x	G	G	G	G	G	G	G	G	G	G
T/C	7A	76124049	C	C	C		C	C	C	x	T	T	T	T	T	T	T	T	T	T
A/C	7A	76124235	C	C	C		C	C	C	x	A	A	A	A	A	A	A	A	A	A
A/G	7A	76124270	G	G	G		G	G	G	x	A	A	A	A	A	A	A	A	A	A
T/C	7A	76442842	C	C	C		C	C	C	x	T	T	T	T	T	T	T	T	T	T
T/C	7A	76486769	C	C	C		C	C	C	x	T	T	T	T	T	T	T	T	T	T
G/A	7A	76487000	A	A	A		A	A	A	x	G	G	G	G	G	G	G	G	G	G
C/T	7A	76487639	T	T	T		T	T	T	x	C	C	C	C	C	C	C	C	C	C
A/G	7A	76488751	G	G	G		G	G	G	x	A	A	A	A	A	A	A	A	A	A
T/G	7A	76489290	G	G	G		G	G	G	x	T	T	T	T	T	T	T	T	T	T
C/T	7A	76489692	T	T	T		T	T	T	x	C	C	C	C	C	C	C	C	C	C
A/T	7A	76489825	T	T	T		T	T	T	x	A	A	A	A	A	A	A	A	A	A
G/A	7A	76490224	A	A	A		A	A	A	x	G	G	G	G	G	G	G	G	G	G
A/G	7A	76490257	G	G	G		G	G	G	x	A	A	A	A	A	A	A	A	A	A
C/G	7A	76491116	G	G	G		G	G	G	x	C	C	C	C	C	C	C	C	C	C
G/A	7A	76491127	A	A	A		A	A	A	x	G	G	G	G	G	G	G	G	G	G
C/T	7A	76491646	T	T	T		T	T	T	x	C	C	C	C	C	C	C	C	C	C
C/A	7A	76491880	A	A	A		A	A	A	x	C	C	C	C	C	C	C	C	C	C
C/T	7A	76492135	T	T	T		T	T	T	x	C	C	C	C	C	C	C	C	C	C
T/C	7A	76492373	C	C	C		C	C	C	x	T	T	T	T	T	T	T	T	T	T
G/A	7A	76492807	A	A	A		A	A	A	x	G	G	G	G	G	G	G	G	G	G
C/T	7A	76499413	T	T	T		T	T	T	x	C	C	C	C	C	C	C	C	C	C
C/G	7A	76499489	G	G	G		G	G	G	x	C	C	C	C	C	C	C	C	C	C
G/A	7A	76499821	A	A	A		A	A	A	x	G	G	G	G	G	G	G	G	G	G
T/A	7A	76501014	A	A	A		A	A	A	x	T	T	T	T	T	T	T	T	T	T
C/G	7A	76501061	G	G	G		G	G	G	x	C	C	C	C	C	C	C	C	C	C
A/C	7A	76502468	C	C	C		C	C	C	x	A	A	A	A	A	A	A	A	A	A
G/C	7A	76502685	C	C	C		C	C	C	x	G	G	G	G	G	G	G	G	G	G
A/G	7A	76502805	G	G	G		G	G	G	x	A	A	A	A	A	A	A	A	A	A
C/T	7A	76503354	T	T	T		T	T	T	x	C	C	C	C	C	C	C	C	C	C
G/A	7A	76503459	A	A	A		A	A	A	x	G	G	G	G	G	G	G	G	G	G
T/C	7A	76503814	C	C	C		C	C	C	x	T	T	T	T	T	T	T	T	T	T
T/C	7A	76503868	C	C	C		C	C	C	x	T	T	T	T	T	T	T	T	T	T
C/T	7A	76515184	T	T	T		T	T	T	x	C	C	C	C	C	C	C	C	C	C
C/T	7A	76515247	T	T	T		T	T	T	x	C	C	C	C	C	C	C	C	C	C
G/A	7A	76940723	A	A	A		A	A	A	x	G	G	G	G	G	G	G	G	G	G
G/A	7A	76943473	A	A	A		A	A	A	x	G	G	G	G	G	G	G	G	G	G
A/T	7A	76983255	T	T	T		T	T	T	x	A	A	A	A	A	A	A	A	A	A
G/A	7A	76983289	A	A	A		A	A	A	x	G	G	G	G	G	G	G	G	G	G
G/A	7A	77006318	A	A	A		A	A	A	x	G	G	G	G	G	G	G	G	G	G
A/G	7A	77006735	G	G	G		G	G	G	x	A	A	A	A	A	A	A	A	A	A
A/G	7A	77160496	G	G	G		G	G	G	x	A	A	A	A	A	A	A	A	A	A
A/T	7A	77201745	T	T	T		T	T	T	x	A	A	A	A	A	A	A	A	A	A
T/C	7A	77201788	C	C	C		C	C	C	x	T	T	T	T	T	T	T	T	T	T
T/A	7A	77434964	A	A	A		A	A	A	x	T	T	T	T	T	T	T	T	T	T
T/C	7A	77435090	C	C	C		C	C	C	x	T	T	T	T	T	T	T	T	T	T
G/A	7A	77435756	A	A	A		A	A	A	x	G	G	G	G	G	G	G	G	G	G
A/T	7A	77435955	T	T	T		T	T	T	x	A	A	A	A	A	A	A	A	A	A
C/T	7A	77436011	T	T	T		T	T	T	x	C	C	C	C	C	C	C	C	C	C
A/C	7A	77436517	C	C	C		C	C	C	x	A	A	A	A	A	A	A	A	A	A
G/A	7A	77436541	A	A	A		A	A	A	x	G	G	G	G	G	G	G	G	G	G
C/T	7A	77437065	T	T	T		T	T	T	x	C	C	C	C	C	C	C	C	C	C
A/G	7A	77437089	G	G	G		G	G	G	x	A	A	A	A	A	A	A	A	A	A
A/G	7A	77437231	G	G	G		G	G	G	x	A	A	A	A	A	A	A	A	A	A
G/C	7A	77440053	C	C	C		C	C	C	x	G	G	G	G	G	G	G	G	G	G
G/T	7A	77440085	T	T	T		T	T	T	x	G	G	G	G	G	G	G	G	G	G
T/C	7A	77440280	C	C	C		C	C	C	x	T	T	T	T	T	T	T	T	T	T
T/C	7A	77440337	C	C	C		C	C	C	x	T	T	T	T	T	T	T	T	T	T
C/T	7A	77441642	T	T	T		T	T	T	x	C	C	C	C	C	C	C	C	C	C
G/C	7A	77441660	C	C	C		C	C	C	x	G	G	G	G	G	G	G	G	G	G
C/G	7A	78422533	G	G	G		G	G	G	x	C	C	C	C	C	C	C	C	C	C
C/G	7A	78423225	G	G	G		G	G	G	x	C	C	C	C	C	C	C	C	C	C
C/G	7A	78423252	G	G	G		G	G	G	x	C	C	C	C	C	C	C	C	C	C
C/G	7A	78423433	G	G	G		G	G	G	x	C	C	C	C	C	C	C	C	C	C
G/A	7A	78428992	A	A	A		A	A	A	x	G	G	G	G	G	G	G	G	G	G
A/G	7A	78428998	G	G	G		G	G	G	x	A	A	A	A	A	A	A	A	A	A
C/A	7A	78429171	A	A	A		A	A	A	x	C	C	C	C	C	C	C	C	C	C
G/A	7A	78430242	A	A	A		A	A	A	x	G	G	G	G	G	G	G	G	G	G
A/G	7A	78430462	G	G	G		G	G	G	x	A	A	A	A	A	A	A	A	A	A
C/T	7A	78433930	T	T	T		T	T	T	x	C	C	C	C	C	C	C	C	C	C
A/T	7A	78434116	T	T	T		T	T	T	x	A	A	A	A	A	A	A	A	A	A
G/A	7A	78434155	A	A	A		A	A	A	x	G	G	G	G	G	G	G	G	G	G
T/C	7A	78434183	C	C	C		C	C	C	x	T	T	T	T	T	T	T	T	T	T
A/C	7A	78434293	C	C	C		C	C	C	x	A	A	A	A	A	A	A	A	A	A
T/G	7A	78452719	G	G	G		G	G	G	x	T	T	T	T	T	T	T	T	T	T
A/G	7A	78504259	G	G	G		G	G	G	x	A	A	A	A	A	A	A	A	A	A
A/G	7A	78507332	G	G	G		G	G	G	x	A	A	A	A	A	A	A	A	A	A
T/C	7A	78657076	C	C	C		C	C	C	x	T	T	T	T	T	T	T	T	T	T
A/G	7A	78657674	G	G	G		G	G	G	x	A	A	A	A	A	A	A	A	A	A
C/T	7A	78657689	T	T	T		T	T	T	x	C	C	C	C	C	C	C	C	C	C
T/C	7A	78658544	C	C	C		C	C	C	x	T	T	T	T	T	T	T	T	T	T
G/A	7A	78658622	A	A	A		A	A	A	x	G	G	G	G	G	G	G	G	G	G
G/C	7A	78660172	C	C	C		C	C	C	x	G	G	G	G	G	G	G	G	G	G
G/A	7A	78668889	A	A	A		A	A	A	x	G	G	G	G	G	G	G	G	G	G
G/A	7A	78669201	A	A	A		A	A	A	x	G	G	G	G	G	G	G	G	G	G
T/A	7A	78669300	A	A	A		A	A	A	x	T	T	T	T	T	T	T	T	T	T
T/G	7A	79539512	G	G	G		G	G	G	x	T	T	T	T	T	T	T	T	T	T
T/C	7A	79540761	C	C	C		C	C	C	x	T	T	T	T	T	T	T	T	T	T
G/A	7A	79540927	A	A	A		A	A	A	x	G	G	G	G	G	G	G	G	G	G
T/A	7A	79542832	A	A	A		A	A	A	x	T	T	T	T	T	T	T	T	T	T
G/A	7A	79625351	A	A	A		A	A	A	x	G	G	G	G	G	G	G	G	G	G
C/T	7A	79626434	T	T	T		T	T	T	x	C	C	C	C	C	C	C	C	C	C
G/C	7A	79641086	C	C	C		C	C	C	x	G	G	G	G	G	G	G	G	G	G
G/C	7A	79642356	C	C	C		C	C	C	x	G	G	G	G	G	G	G	G	G	G
T/C	7A	79642416	C	C	C		C	C	C	x	T	T	T	T	T	T	T	T	T	T
A/G	7A	80063308	G	G	G		G	G	G	x	A	A	A	A	A	A	A	A	A	A
A/G	7A	80063750	G	G	G		G	G	G	x	A	A	A	A	A	A	A	A	A	A
G/A	7A	80063791	A	A	A		A	A	A	x	G	G	G	G	G	G	G	G	G	G
C/T	7A	80063884	T	T	T		T	T	T	x	C	C	C	C	C	C	C	C	C	C
G/A	7A	80064903	A	A	A		A	A	A	x	G	G	G	G	G	G	G	G	G	G
G/C	7A	80064912	C	C	C		C	C	C	x	G	G	G	G	G	G	G	G	G	G
G/C	7A	80065057	C	C	C		C	C	C	x	G	G	G	G	G	G	G	G	G	G
C/T	7A	80065648	T	T	T		T	T	T	x	C	C	C	C	C	C	C	C	C	C
G/C	7A	80068217	C	C	C		C	C	C	x	G	G	G	G	G	G	G	G	G	G
A/G	7A	80068358	G	G	G		G	G	G	x	A	A	A	A	A	A	A	A	A	A
A/G	7A	80070633	G	G	G		G	G	G	x	A	A	A	A	A	A	A	A	A	A
C/T	7A	80073024	T	T	T		T	T	T	x	C	C	C	C	C	C	C	C	C	C
T/G	7A	80074353	G	G	G		G	G	G	x	T	T	T	T	T	T	T	T	T	T
A/G	7A	80852651	G	G	G		G	G	G	x	A	A	A	A	A	A	A	A	A	A
G/A	7A	80852723	A	A	A		A	A	A	x	G	G	G	G	G	G	G	G	G	G
C/T	7A	80852729	T	T	T		T	T	T	x	C	C	C	C	C	C	C	C	C	C
T/C	7A	80853144	C	C	C		C	C	C	x	T	T	T	T	T	T	T	T	T	T
C/T	7A	80853446	T	T	T		T	T	T	x	C	C	C	C	C	C	C	C	C	C
T/C	7A	80853536	C	C	C		C	C	C	x	T	T	T	T	T	T	T	T	T	T
G/C	7A	80854191	C	C	C		C	C	C	x	G	G	G	G	G	G	G	G	G	G
C/T	7A	81102557	T	T	T		T	T	T	x	C	C	C	C	C	C	C	C	C	C
T/C	7A	81104540	C	C	C		C	C	C	x	T	T	T	T	T	T	T	T	T	T
A/G	7A	81133525	G	G	G		G	G	G	x	A	A	A	A	A	A	A	A	A	A
A/G	7A	81133682	G	G	G		G	G	G	x	A	A	A	A	A	A	A	A	A	A
A/G	7A	81134033	G	G	G		G	G	G	x	A	A	A	A	A	A	A	A	A	A
C/T	7A	81134105	T	T	T		T	T	T	x	C	C	C	C	C	C	C	C	C	C
C/G	7A	81134121	G	G	G		G	G	G	x	C	C	C	C	C	C	C	C	C	C
T/A	7A	81134184	A	A	A		A	A	A	x	T	T	T	T	T	T	T	T	T	T
C/T	7A	81135341	T	T	T		T	T	T	x	C	C	C	C	C	C	C	C	C	C
A/T	7A	81135588	T	T	T		T	T	T	x	A	A	A	A	A	A	A	A	A	A
T/A	7A	81135643	A	A	A		A	A	A	x	T	T	T	T	T	T	T	T	T	T
C/T	7A	81135806	T	T	T		T	T	T	x	C	C	C	C	C	C	C	C	C	C
C/T	7A	81137428	T	T	T		T	T	T	x	C	C	C	C	C	C	C	C	C	C
A/G	7A	81137443	G	G	G		G	G	G	x	A	A	A	A	A	A	A	A	A	A
C/T	7A	81137551	T	T	T		T	T	T	x	C	C	C	C	C	C	C	C	C	C
T/A	7A	81137962	A	A	A		A	A	A	x	T	T	T	T	T	T	T	T	T	T
G/A	7A	81139121	A	A	A		A	A	A	x	G	G	G	G	G	G	G	G	G	G
C/T	7A	81139803	T	T	T		T	T	T	x	C	C	C	C	C	C	C	C	C	C
A/T	7A	81139819	T	T	T		T	T	T	x	A	A	A	A	A	A	A	A	A	A
G/A	7A	81498456	A	A	A		A	A	A	x	G	G	G	G	G	G	G	G	G	G
C/G	7A	81587121	G	G	G		G	G	G	x	C	C	C	C	C	C	C	C	C	C
G/C	7A	81587824	C	C	C		C	C	C	x	G	G	G	G	G	G	G	G	G	G
A/C	7A	81587906	C	C	C		C	C	C	x	A	A	A	A	A	A	A	A	A	A
T/C	7A	81587920	C	C	C		C	C	C	x	T	T	T	T	T	T	T	T	T	T
A/T	7A	81587935	T	T	T		T	T	T	x	A	A	A	A	A	A	A	A	A	A
G/C	7A	81587950	C	C	C		C	C	C	x	G	G	G	G	G	G	G	G	G	G
A/G	7A	81588045	G	G	G		G	G	G	x	A	A	A	A	A	A	A	A	A	A
A/C	7A	81638790	C	C	C		C	C	C	x	A	A	A	A	A	A	A	A	A	A
A/C	7A	81638890	C	C	C		C	C	C	x	A	A	A	A	A	A	A	A	A	A
G/A	7A	81638976	A	A	A		A	A	A	x	G	G	G	G	G	G	G	G	G	G
C/G	7A	81639168	G	G	G		G	G	G	x	C	C	C	C	C	C	C	C	C	C
C/T	7A	81639198	T	T	T		T	T	T	x	C	C	C	C	C	C	C	C	C	C
G/A	7A	81639228	A	A	A		A	A	A	x	G	G	G	G	G	G	G	G	G	G
T/A	7A	81639326	A	A	A		A	A	A	x	T	T	T	T	T	T	T	T	T	T
G/A	7A	81639336	A	A	A		A	A	A	x	G	G	G	G	G	G	G	G	G	G
T/G	7A	81639504	G	G	G		G	G	G	x	T	T	T	T	T	T	T	T	T	T
C/G	7A	81859609	G	G	G		G	G	G	x	C	C	C	C	C	C	C	C	C	C
G/C	7A	81859638	C	C	C		C	C	C	x	G	G	G	G	G	G	G	G	G	G
C/G	7A	81859814	G	G	G		G	G	G	x	C	C	C	C	C	C	C	C	C	C
C/T	7A	81859844	T	T	T		T	T	T	x	C	C	C	C	C	C	C	C	C	C
C/T	7A	81949066	T	T	T		T	T	T	x	C	C	C	C	C	C	C	C	C	C
A/G	7A	81949324	G	G	G		G	G	G	x	A	A	A	A	A	A	A	A	A	A
T/G	7A	81952502	G	G	G		G	G	G	x	T	T	T	T	T	T	T	T	T	T
T/C	7A	81952582	C	C	C		C	C	C	x	T	T	T	T	T	T	T	T	T	T
G/C	7A	81953638	C	C	C		C	C	C	x	G	G	G	G	G	G	G	G	G	G
C/T	7A	81953804	T	T	T		T	T	T	x	C	C	C	C	C	C	C	C	C	C
T/C	7A	82189275	C	C	C		C	C	C	x	T	T	T	T	T	T	T	T	T	T
A/G	7A	82189281	G	G	G		G	G	G	x	A	A	A	A	A	A	A	A	A	A
A/G	7A	82189335	G	G	G		G	G	G	x	A	A	A	A	A	A	A	A	A	A
T/C	7A	82935749	C	C	C		C	C	C	x	T	T	T	T	T	T	T	T	T	T
T/C	7A	82935902	C	C	C		C	C	C	x	T	T	T	T	T	T	T	T	T	T
T/C	7A	82936106	C	C	C		C	C	C	x	T	T	T	T	T	T	T	T	T	T
T/C	7A	82936124	C	C	C		C	C	C	x	T	T	T	T	T	T	T	T	T	T
C/G	7A	82942382	G	G	G		G	G	G	x	C	C	C	C	C	C	C	C	C	C
G/C	7A	82942483	C	C	C		C	C	C	x	G	G	G	G	G	G	G	G	G	G
C/T	7A	83286122	T	T	T		T	T	T	x	C	C	C	C	C	C	C	C	C	C
G/A	7A	83286798	A	A	A		A	A	A	x	G	G	G	G	G	G	G	G	G	G
T/G	7A	83286805	G	G	G		G	G	G	x	T	T	T	T	T	T	T	T	T	T
A/G	7A	83287199	G	G	G		G	G	G	x	A	A	A	A	A	A	A	A	A	A
A/T	7A	83287583	T	T	T		T	T	T	x	A	A	A	A	A	A	A	A	A	A
G/A	7A	83287954	A	A	A		A	A	A	x	G	G	G	G	G	G	G	G	G	G
T/C	7A	83531914	C	C	C		C	C	C	x	T	T	T	T	T	T	T	T	T	T
C/T	7A	83532004	T	T	T		T	T	T	x	C	C	C	C	C	C	C	C	C	C
T/C	7A	83532343	C	C	C		C	C	C	x	T	T	T	T	T	T	T	T	T	T
A/C	7A	83532609	C	C	C		C	C	C	x	A	A	A	A	A	A	A	A	A	A
G/A	7A	83533337	A	A	A		A	A	A	x	G	G	G	G	G	G	G	G	G	G
G/A	7A	83533349	A	A	A		A	A	A	x	G	G	G	G	G	G	G	G	G	G
T/A	7A	83533446	A	A	A		A	A	A	x	T	T	T	T	T	T	T	T	T	T
T/C	7A	83537304	C	C	C		C	C	C	x	T	T	T	T	T	T	T	T	T	T
A/G	7A	83537387	G	G	G		G	G	G	x	A	A	A	A	A	A	A	A	A	A
C/T	7A	83537905	T	T	T		T	T	T	x	C	C	C	C	C	C	C	C	C	C
G/A	7A	83538728	A	A	A		A	A	A	x	G	G	G	G	G	G	G	G	G	G
T/C	7A	83540289	C	C	C		C	C	C	x	T	T	T	T	T	T	T	T	T	T
A/T	7A	83542554	T	T	T		T	T	T	x	A	A	A	A	A	A	A	A	A	A
G/A	7A	83543040	A	A	A		A	A	A	x	G	G	G	G	G	G	G	G	G	G
C/T	7A	83543148	T	T	T		T	T	T	x	C	C	C	C	C	C	C	C	C	C
G/A	7A	83545308	A	A	A		A	A	A	x	G	G	G	G	G	G	G	G	G	G
T/C	7A	83545431	C	C	C		C	C	C	x	T	T	T	T	T	T	T	T	T	T
G/A	7A	83545963	A	A	A		A	A	A	x	G	G	G	G	G	G	G	G	G	G
T/C	7A	83622845	C	C	C		C	C	C	x	T	T	T	T	T	T	T	T	T	T
C/T	7A	83627118	T	T	T		T	T	T	x	C	C	C	C	C	C	C	C	C	C
A/T	7A	83627684	T	T	T		T	T	T	x	A	A	A	A	A	A	A	A	A	A
G/A	7A	83629101	A	A	A		A	A	A	x	G	G	G	G	G	G	G	G	G	G
C/A	7A	83629258	A	A	A		A	A	A	x	C	C	C	C	C	C	C	C	C	C
A/T	7A	83630598	T	T	T		T	T	T	x	A	A	A	A	A	A	A	A	A	A
G/A	7A	83631466	A	A	A		A	A	A	x	G	G	G	G	G	G	G	G	G	G
A/G	7A	83721421	G	G	G		G	G	G	x	A	A	A	A	A	A	A	A	A	A
C/T	7A	83721451	T	T	T		T	T	T	x	C	C	C	C	C	C	C	C	C	C
G/C	7A	83721524	C	C	C		C	C	C	x	G	G	G	G	G	G	G	G	G	G
A/G	7A	83722151	G	G	G		G	G	G	x	A	A	A	A	A	A	A	A	A	A
T/A	7A	83722256	A	A	A		A	A	A	x	T	T	T	T	T	T	T	T	T	T
C/T	7A	83738444	T	T	T		T	T	T	x	C	C	C	C	C	C	C	C	C	C
A/C	7A	83739531	C	C	C		C	C	C	x	A	A	A	A	A	A	A	A	A	A
T/G	7A	83740514	G	G	G		G	G	G	x	T	T	T	T	T	T	T	T	T	T
T/C	7A	83741040	C	C	C		C	C	C	x	T	T	T	T	T	T	T	T	T	T
G/A	7A	83741138	A	A	A		A	A	A	x	G	G	G	G	G	G	G	G	G	G
C/T	7A	83743355	T	T	T		T	T	T	x	C	C	C	C	C	C	C	C	C	C
A/T	7A	83744580	T	T	T		T	T	T	x	A	A	A	A	A	A	A	A	A	A
C/T	7A	83744588	T	T	T		T	T	T	x	C	C	C	C	C	C	C	C	C	C
T/C	7A	83744672	C	C	C		C	C	C	x	T	T	T	T	T	T	T	T	T	T
T/C	7A	83744899	C	C	C		C	C	C	x	T	T	T	T	T	T	T	T	T	T
T/C	7A	83744959	C	C	C		C	C	C	x	T	T	T	T	T	T	T	T	T	T
T/G	7A	83745135	G	G	G		G	G	G	x	T	T	T	T	T	T	T	T	T	T
C/G	7A	83777115	G	G	G		G	G	G	x	C	C	C	C	C	C	C	C	C	C
C/A	7A	83777692	A	A	A		A	A	A	x	C	C	C	C	C	C	C	C	C	C
G/C	7A	83777710	C	C	C		C	C	C	x	G	G	G	G	G	G	G	G	G	G
T/C	7A	83777975	C	C	C		C	C	C	x	T	T	T	T	T	T	T	T	T	T
G/A	7A	83782112	A	A	A		A	A	A	x	G	G	G	G	G	G	G	G	G	G
G/A	7A	83783060	A	A	A		A	A	A	x	G	G	G	G	G	G	G	G	G	G
A/C	7A	83783413	C	C	C		C	C	C	x	A	A	A	A	A	A	A	A	A	A
A/C	7A	83783950	C	C	C		C	C	C	x	A	A	A	A	A	A	A	A	A	A
T/A	7A	83783969	A	A	A		A	A	A	x	T	T	T	T	T	T	T	T	T	T
A/G	7A	83785725	G	G	G		G	G	G	x	A	A	A	A	A	A	A	A	A	A
T/G	7A	83785767	G	G	G		G	G	G	x	T	T	T	T	T	T	T	T	T	T
C/T	7A	83788660	T	T	T		T	T	T	x	C	C	C	C	C	C	C	C	C	C
A/G	7A	83788778	G	G	G		G	G	G	x	A	A	A	A	A	A	A	A	A	A
C/T	7A	83788825	T	T	T		T	T	T	x	C	C	C	C	C	C	C	C	C	C
G/C	7A	83788880	C	C	C		C	C	C	x	G	G	G	G	G	G	G	G	G	G
C/T	7A	83788963	T	T	T		T	T	T	x	C	C	C	C	C	C	C	C	C	C
G/A	7A	83789169	A	A	A		A	A	A	x	G	G	G	G	G	G	G	G	G	G
G/C	7A	83789578	C	C	C		C	C	C	x	G	G	G	G	G	G	G	G	G	G
T/C	7A	83792886	C	C	C		C	C	C	x	T	T	T	T	T	T	T	T	T	T
C/T	7A	83792902	T	T	T		T	T	T	x	C	C	C	C	C	C	C	C	C	C
C/A	7A	83932358	A	A	A		A	A	A	x	C	C	C	C	C	C	C	C	C	C
A/G	7A	83933993	G	G	G		G	G	G	x	A	A	A	A	A	A	A	A	A	A
A/T	7A	83934037	T	T	T		T	T	T	x	A	A	A	A	A	A	A	A	A	A
T/G	7A	83934173	G	G	G		G	G	G	x	T	T	T	T	T	T	T	T	T	T
G/T	7A	83936631	T	T	T		T	T	T	x	G	G	G	G	G	G	G	G	G	G
C/T	7A	84701475	T	T	T		T	T	T	x	C	C	C	C	C	C	C	C	C	C
A/G	7A	84702043	G	G	G		G	G	G	x	A	A	A	A	A	A	A	A	A	A
T/C	7A	84703503	C	C	C		C	C	C	x	T	T	T	T	T	T	T	T	T	T
A/G	7A	84704495	G	G	G		G	G	G	x	A	A	A	A	A	A	A	A	A	A
C/G	7A	84744936	G	G	G		G	G	G	x	C	C	C	C	C	C	C	C	C	C
A/G	7A	84745198	G	G	G		G	G	G	x	A	A	A	A	A	A	A	A	A	A
A/C	7A	84745348	C	C	C		C	C	C	x	A	A	A	A	A	A	A	A	A	A
A/G	7A	84745939	G	G	G		G	G	G	x	A	A	A	A	A	A	A	A	A	A
A/G	7A	84747091	G	G	G		G	G	G	x	A	A	A	A	A	A	A	A	A	A
T/C	7A	84747097	C	C	C		C	C	C	x	T	T	T	T	T	T	T	T	T	T
C/T	7A	84747267	T	T	T		T	T	T	x	C	C	C	C	C	C	C	C	C	C
G/C	7A	85031005	C	C	C		C	C	C	x	G	G	G	G	G	G	G	G	G	G
T/C	7A	85031583	C	C	C		C	C	C	x	T	T	T	T	T	T	T	T	T	T
C/T	7A	85032137	T	T	T		T	T	T	x	C	C	C	C	C	C	C	C	C	C
C/T	7A	85032558	T	T	T		T	T	T	x	C	C	C	C	C	C	C	C	C	C
A/C	7A	85032615	C	C	C		C	C	C	x	A	A	A	A	A	A	A	A	A	A
G/T	7A	85032639	T	T	T		T	T	T	x	G	G	G	G	G	G	G	G	G	G
C/G	7A	85074309	G	G	G		G	G	G	x	C	C	C	C	C	C	C	C	C	C
C/G	7A	85074592	G	G	G		G	G	G	x	C	C	C	C	C	C	C	C	C	C
T/C	7A	85074608	C	C	C		C	C	C	x	T	T	T	T	T	T	T	T	T	T
T/G	7A	85074846	G	G	G		G	G	G	x	T	T	T	T	T	T	T	T	T	T
G/C	7A	85076826	C	C	C		C	C	C	x	G	G	G	G	G	G	G	G	G	G
T/A	7A	85078829	A	A	A		A	A	A	x	T	T	T	T	T	T	T	T	T	T
G/A	7A	85079045	A	A	A		A	A	A	x	G	G	G	G	G	G	G	G	G	G
T/C	7A	85079210	C	C	C		C	C	C	x	T	T	T	T	T	T	T	T	T	T
C/T	7A	85079714	T	T	T		T	T	T	x	C	C	C	C	C	C	C	C	C	C
A/G	7A	85082111	G	G	G		G	G	G	x	A	A	A	A	A	A	A	A	A	A
A/G	7A	85082207	G	G	G		G	G	G	x	A	A	A	A	A	A	A	A	A	A
T/A	7A	85205375	A	A	A		A	A	A	x	T	T	T	T	T	T	T	T	T	T
C/T	7A	85206733	T	T	T		T	T	T	x	C	C	C	C	C	C	C	C	C	C
C/T	7A	85206998	T	T	T		T	T	T	x	C	C	C	C	C	C	C	C	C	C
G/A	7A	85207404	A	A	A		A	A	A	x	G	G	G	G	G	G	G	G	G	G
G/A	7A	85207446	A	A	A		A	A	A	x	G	G	G	G	G	G	G	G	G	G
A/G	7A	85212527	G	G	G		G	G	G	x	A	A	A	A	A	A	A	A	A	A
C/G	7A	85213316	G	G	G		G	G	G	x	C	C	C	C	C	C	C	C	C	C
T/G	7A	85213344	G	G	G		G	G	G	x	T	T	T	T	T	T	T	T	T	T
G/C	7A	85213636	C	C	C		C	C	C	x	G	G	G	G	G	G	G	G	G	G
G/A	7A	85213726	A	A	A		A	A	A	x	G	G	G	G	G	G	G	G	G	G
G/C	7A	85214642	C	C	C		C	C	C	x	G	G	G	G	G	G	G	G	G	G
T/A	7A	85214861	A	A	A		A	A	A	x	T	T	T	T	T	T	T	T	T	T
G/A	7A	85338159	A	A	A		A	A	A	x	G	G	G	G	G	G	G	G	G	G
T/C	7A	85343361	C	C	C		C	C	C	x	T	T	T	T	T	T	T	T	T	T
T/C	7A	85344962	C	C	C		C	C	C	x	T	T	T	T	T	T	T	T	T	T
T/G	7A	85345105	G	G	G		G	G	G	x	T	T	T	T	T	T	T	T	T	T
G/A	7A	85415019	A	A	A		A	A	A	x	G	G	G	G	G	G	G	G	G	G
T/C	7A	85415091	C	C	C		C	C	C	x	T	T	T	T	T	T	T	T	T	T
T/G	7A	85416307	G	G	G		G	G	G	x	T	T	T	T	T	T	T	T	T	T
A/T	7A	85417643	T	T	T		T	T	T	x	A	A	A	A	A	A	A	A	A	A
T/C	7A	85418249	C	C	C		C	C	C	x	T	T	T	T	T	T	T	T	T	T
C/T	7A	85418258	T	T	T		T	T	T	x	C	C	C	C	C	C	C	C	C	C
C/T	7A	85418306	T	T	T		T	T	T	x	C	C	C	C	C	C	C	C	C	C
G/A	7A	85418613	A	A	A		A	A	A	x	G	G	G	G	G	G	G	G	G	G
C/T	7A	85418668	T	T	T		T	T	T	x	C	C	C	C	C	C	C	C	C	C
C/A	7A	85419032	A	A	A		A	A	A	x	C	C	C	C	C	C	C	C	C	C
T/C	7A	85422492	C	C	C		C	C	C	x	T	T	T	T	T	T	T	T	T	T
T/C	7A	85423484	C	C	C		C	C	C	x	T	T	T	T	T	T	T	T	T	T
T/C	7A	85423493	C	C	C		C	C	C	x	T	T	T	T	T	T	T	T	T	T
C/T	7A	85423520	T	T	T		T	T	T	x	C	C	C	C	C	C	C	C	C	C
A/C	7A	85423547	C	C	C		C	C	C	x	A	A	A	A	A	A	A	A	A	A
C/T	7A	85423698	T	T	T		T	T	T	x	C	C	C	C	C	C	C	C	C	C
C/G	7A	85423790	G	G	G		G	G	G	x	C	C	C	C	C	C	C	C	C	C
C/T	7A	85423820	T	T	T		T	T	T	x	C	C	C	C	C	C	C	C	C	C
A/G	7A	85423974	G	G	G		G	G	G	x	A	A	A	A	A	A	A	A	A	A
A/G	7A	85424009	G	G	G		G	G	G	x	A	A	A	A	A	A	A	A	A	A
C/T	7A	85424113	T	T	T		T	T	T	x	C	C	C	C	C	C	C	C	C	C
G/A	7A	85424244	A	A	A		A	A	A	x	G	G	G	G	G	G	G	G	G	G
C/G	7A	85437950	G	G	G		G	G	G	x	C	C	C	C	C	C	C	C	C	C
T/G	7A	85588729	G	G	G		G	G	G	x	T	T	T	T	T	T	T	T	T	T
C/T	7A	85600961	T	T	T		T	T	T	x	C	C	C	C	C	C	C	C	C	C
C/G	7A	85601810	G	G	G		G	G	G	x	C	C	C	C	C	C	C	C	C	C
T/C	7A	85614521	C	C	C		C	C	C	x	T	T	T	T	T	T	T	T	N	T
C/G	7A	86048198	G	G	G		G	G	G	x	C	C	C	C	C	C	C	C	C	C
G/C	7A	86048624	C	C	C		C	C	C	x	G	G	G	G	G	G	G	G	G	G
C/G	7A	86048729	G	G	G		G	G	G	x	C	C	C	C	C	C	C	C	C	C
G/C	7A	86048780	C	C	C		C	C	C	x	G	G	G	G	G	G	G	G	G	G
G/C	7A	86048867	C	C	C		C	C	C	x	G	G	G	G	G	G	G	G	G	G
G/A	7A	86049062	A	A	A		A	A	A	x	G	G	G	G	G	G	G	G	G	G
T/C	7A	86049275	C	C	C		C	C	C	x	T	T	T	T	T	T	T	T	T	T
A/G	7A	86049692	G	G	G		G	G	G	x	A	A	A	A	A	A	A	A	A	A
G/A	7A	86050233	A	A	A		A	A	A	x	G	G	G	G	G	G	G	G	G	G
T/C	7A	86050384	C	C	C		C	C	C	x	T	T	T	T	T	T	T	T	T	T
G/T	7A	86226772	T	T	T		T	T	T	x	G	G	G	G	G	G	G	G	G	G
G/C	7A	86227129	C	C	C		C	C	C	x	G	G	G	G	G	G	G	G	G	G
C/G	7A	86227162	G	G	G		G	G	G	x	C	C	C	C	C	C	C	C	C	C
C/G	7A	86245782	G	G	G		G	G	G	x	C	C	C	C	C	C	C	C	C	C
A/T	7A	86245805	T	T	T		T	T	T	x	A	A	A	A	A	A	A	A	A	A
T/C	7A	86245839	C	C	C		C	C	C	x	T	T	T	T	T	T	T	T	T	T
G/T	7A	86245897	T	T	T		T	T	T	x	G	G	G	G	G	G	G	G	G	G
A/G	7A	86245902	G	G	G		G	G	G	x	A	A	A	A	A	A	A	A	A	A
G/T	7A	87305268	T	T	T		T	T	T	x	G	G	G	G	G	G	G	G	G	G
A/G	7A	87306782	G	G	G		G	G	G	x	A	A	A	A	A	A	A	A	A	A
A/T	7A	87307301	T	T	T		T	T	T	x	A	A	A	A	A	A	A	A	A	A
T/A	7A	87307481	A	A	A		A	A	A	x	T	T	T	T	T	T	T	T	T	T
A/G	7A	87307754	G	G	G		G	G	G	x	A	A	A	A	A	A	A	A	A	A
T/A	7A	87307838	A	A	A		A	A	A	x	T	T	T	T	T	T	T	T	T	T
A/G	7A	87308575	G	G	G		G	G	G	x	A	A	A	A	A	A	A	A	A	A
A/G	7A	87308991	G	G	G		G	G	G	x	A	A	A	A	A	A	A	A	A	A
A/G	7A	87309238	G	G	G		G	G	G	x	A	A	A	A	A	A	A	A	A	A
A/G	7A	87309540	G	G	G		G	G	G	x	A	A	A	A	A	A	A	A	A	A
A/C	7A	87309549	C	C	C		C	C	C	x	A	A	A	A	A	A	A	A	A	A
C/T	7A	87326998	T	T	T		T	T	T	x	C	C	C	C	C	C	C	C	C	C
A/T	7A	88500371	T	T	T		T	T	T	x	A	A	A	A	A	A	A	A	A	A
T/C	7A	88501871	C	C	C		C	C	C	x	T	T	T	T	T	T	T	T	T	T
T/C	7A	88811691	C	C	C		C	C	C	x	T	T	T	T	T	T	T	T	T	T
C/T	7A	88811998	T	T	T		T	T	T	x	C	C	C	C	C	C	C	C	C	C
A/G	7A	88812005	G	G	G		G	G	G	x	A	A	A	A	A	A	A	A	A	A
A/G	7A	88812022	G	G	G		G	G	G	x	A	A	A	A	A	A	A	A	A	A
G/A	7A	88812177	A	A	A		A	A	A	x	G	G	G	G	G	G	G	G	G	G
T/C	7A	88812233	C	C	C		C	C	C	x	T	T	T	T	T	T	T	T	T	T
C/G	7A	88812426	G	G	G		G	G	G	x	C	C	C	C	C	C	C	C	C	C
G/A	7A	88812485	A	A	A		A	A	A	x	G	G	G	G	G	G	G	G	G	G
A/C	7A	88812662	C	C	C		C	C	C	x	A	A	A	A	A	A	A	A	A	A
A/T	7A	88987090	T	T	T		T	T	T	x	A	A	A	A	A	A	A	A	A	A
A/C	7A	88987193	C	C	C		C	C	C	x	A	A	A	A	A	A	A	A	A	A
C/T	7A	89035727	T	T	T		T	T	T	x	C	C	C	C	C	C	C	C	C	C
C/T	7A	89043007	T	T	T		T	T	T	x	C	C	C	C	C	C	C	C	C	C
C/G	7A	89043046	G	G	G		G	G	G	x	C	C	C	C	C	C	C	C	C	C
T/C	7A	89043414	C	C	C		C	C	C	x	T	T	T	T	T	T	T	T	T	T
A/G	7A	89043762	G	G	G		G	G	G	x	A	A	A	A	A	A	A	A	A	A
T/A	7A	89466681	A	A	A		A	A	A	x	T	T	T	T	T	T	T	T	T	T
G/C	7A	89809186	C	C	C		C	C	C	x	G	G	G	G	G	G	G	G	G	G
T/C	7A	89833926	C	C	C		C	C	C	x	T	T	T	T	T	T	T	T	T	T
G/C	7A	89834157	C	C	C		C	C	C	x	G	G	G	G	G	G	G	G	G	G
C/G	7A	89834358	G	G	G		G	G	G	x	C	C	C	C	C	C	C	C	C	C
C/A	7A	89834771	A	A	A		A	A	A	x	C	C	C	C	C	C	C	C	C	C
G/A	7A	89835383	A	A	A		A	A	A	x	G	G	G	G	G	G	G	G	G	G
A/C	7A	89835502	C	C	C		C	C	C	x	A	A	A	A	A	A	A	A	A	A
G/C	7A	89835523	C	C	C		C	C	C	x	G	G	G	G	G	G	G	G	G	G
C/T	7A	89835615	T	T	T		T	T	T	x	C	C	C	C	C	C	C	C	C	C
T/C	7A	89835645	C	C	C		C	C	C	x	T	T	T	T	T	T	T	T	T	T
G/T	7A	89887941	T	T	T		T	T	T	x	G	G	G	G	G	G	G	G	G	G
G/A	7A	89888661	A	A	A		A	A	A	x	G	G	G	G	G	G	G	G	G	G
C/G	7A	90504574	G	G	G		G	G	G	x	C	C	C	C	C	C	C	C	C	C
C/T	7A	90504835	T	T	T		T	T	T	x	C	C	C	C	C	C	C	C	C	C
G/A	7A	90504907	A	A	A		A	A	A	x	G	G	G	G	G	G	G	G	G	G
A/G	7A	90504973	G	G	G		G	G	G	x	A	A	A	A	A	A	A	A	A	A
C/T	7A	90506309	T	T	T		T	T	T	x	C	C	C	C	C	C	C	C	C	C
G/C	7A	90617278	C	C	C		C	C	C	x	G	G	G	G	G	G	G	G	G	G
T/A	7A	90617862	A	A	A		A	A	A	x	T	T	T	T	T	T	T	T	T	T
C/T	7A	90618275	T	T	T		T	T	T	x	C	C	C	C	C	C	C	C	C	C
G/A	7A	90618296	A	A	A		A	A	A	x	G	G	G	G	G	G	G	G	G	G
G/A	7A	90620241	A	A	A		A	A	A	x	G	G	G	G	G	G	G	G	G	G
G/T	7A	90620911	T	T	T		T	T	T	x	G	G	G	G	G	G	G	G	G	G
C/T	7A	90621680	T	T	T		T	T	T	x	C	C	C	C	C	C	C	C	C	C
G/A	7A	90621722	A	A	A		A	A	A	x	G	G	G	G	G	G	G	G	G	G
C/T	7A	90621758	T	T	T		T	T	T	x	C	C	C	C	C	C	C	C	C	C
C/T	7A	90622124	T	T	T		T	T	T	x	C	C	C	C	C	C	C	C	C	C
C/T	7A	90652039	T	T	T		T	T	T	x	C	C	C	C	C	C	C	C	C	C
A/G	7A	90652187	G	G	G		G	G	G	x	A	A	A	A	A	A	A	A	A	A
A/G	7A	90652238	G	G	G		G	G	G	x	A	A	A	A	A	A	A	A	A	A
G/A	7A	90652247	A	A	A		A	A	A	x	G	G	G	G	G	G	G	G	G	G
T/G	7A	90652445	G	G	G		G	G	G	x	T	T	T	T	T	T	T	T	T	T
G/A	7A	90652712	A	A	A		A	A	A	x	G	G	G	G	G	G	G	G	G	G
C/G	7A	90652905	G	G	G		G	G	G	x	C	C	C	C	C	C	C	C	C	C
G/A	7A	90660675	A	A	A		A	A	A	x	G	G	G	G	G	G	G	G	G	G
G/A	7A	90662595	A	A	A		A	A	A	x	G	G	G	G	G	G	G	G	G	G
A/G	7A	90662601	G	G	G		G	G	G	x	A	A	A	A	A	A	A	A	A	A
A/G	7A	90662903	G	G	G		G	G	G	x	A	A	A	A	A	A	A	A	A	A
G/A	7A	91207216	A	A	A		A	A	A	x	G	G	G	G	G	G	G	G	G	G
A/G	7A	91208807	G	G	G		G	G	G	x	A	A	A	A	A	A	A	A	A	A
C/T	7A	91359778	T	T	T		T	T	T	x	C	C	C	C	C	C	C	C	C	C
T/C	7A	91359888	C	C	C		C	C	C	x	T	T	T	T	T	T	T	T	T	T
A/G	7A	91359898	G	G	G		G	G	G	x	A	A	A	A	A	A	A	A	A	A
G/C	7A	91510005	C	C	C		C	C	C	x	G	G	G	G	G	G	G	G	G	G
G/A	7A	91511214	A	A	A		A	A	A	x	G	G	G	G	G	G	G	G	G	G
C/T	7A	91516199	T	T	T		T	T	T	x	C	C	C	C	C	C	C	C	C	C
T/G	7A	91516220	G	G	G		G	G	G	x	T	T	T	T	T	T	T	T	T	T
A/C	7A	91516385	C	C	C		C	C	C	x	A	A	A	A	A	A	A	A	A	A
T/C	7A	91516431	C	C	C		C	C	C	x	T	T	T	T	T	T	T	T	T	T
G/A	7A	91618046	A	A	A		A	A	A	x	G	G	G	G	G	G	G	G	G	G
C/T	7A	91618084	T	T	T		T	T	T	x	C	C	C	C	C	C	C	C	C	C
A/G	7A	91618193	G	G	G		G	G	G	x	A	A	A	A	A	A	A	A	A	A
A/G	7A	91618320	G	G	G		G	G	G	x	A	A	A	A	A	A	A	A	A	A
T/C	7A	91618328	C	C	C		C	C	C	x	T	T	T	T	T	T	T	T	T	T
A/T	7A	91618364	T	T	T		T	T	T	x	A	A	A	A	A	A	A	A	A	A
A/G	7A	91618380	G	G	G		G	G	G	x	A	A	A	A	A	A	A	A	A	A
A/G	7A	91618450	G	G	G		G	G	G	x	A	A	A	A	A	A	A	A	A	A
G/A	7A	91618499	A	A	A		A	A	A	x	G	G	G	G	G	G	G	G	G	G
T/C	7A	91618511	C	C	C		C	C	C	x	T	T	T	T	T	T	T	T	T	T
G/C	7A	91618525	C	C	C		C	C	C	x	G	G	G	G	G	G	G	G	G	G
A/G	7A	91618533	G	G	G		G	G	G	x	A	A	A	A	A	A	A	A	A	A
A/G	7A	91618615	G	G	G		G	G	G	x	A	A	A	A	A	A	A	A	A	A
T/G	7A	91618630	G	G	G		G	G	G	x	T	T	T	T	T	T	T	T	T	T
A/G	7A	91618680	G	G	G		G	G	G	x	A	A	A	A	A	A	A	A	A	A
G/C	7A	91618712	C	C	C		C	C	C	x	G	G	G	G	G	G	G	G	G	G
A/C	7A	91618746	C	C	C		C	C	C	x	A	A	A	A	A	A	A	A	A	A
G/A	7A	91618770	A	A	A		A	A	A	x	G	G	G	G	G	G	G	G	G	G
G/C	7A	91618802	C	C	C		C	C	C	x	G	G	G	G	G	G	G	G	G	G
A/T	7A	91618807	T	T	T		T	T	T	x	A	A	A	A	A	A	A	A	A	A
A/G	7A	91618848	G	G	G		G	G	G	x	A	A	A	A	A	A	A	A	A	A
G/A	7A	91944883	A	A	A		A	A	A	x	G	G	G	G	G	G	G	G	G	G
A/G	7A	91944915	G	G	G		G	G	G	x	A	A	A	A	A	A	A	A	A	A
A/G	7A	91944970	G	G	G		G	G	G	x	A	A	A	A	A	A	A	A	A	A
T/A	7A	91945157	A	A	A		A	A	A	x	T	T	T	T	T	T	T	T	T	T
A/G	7A	91945171	G	G	G		G	G	G	x	A	A	A	A	A	A	A	A	A	A
C/T	7A	91945187	T	T	T		T	T	T	x	C	C	C	C	C	C	C	C	C	C
C/T	7A	91945248	T	T	T		T	T	T	x	C	C	C	C	C	C	C	C	C	C
T/C	7A	92388006	C	C	C		C	C	C	x	T	T	T	T	T	T	T	T	T	T
A/G	7A	92389447	G	G	G		G	G	G	x	A	A	A	A	A	A	A	A	A	A
T/C	7A	92422707	C	C	C		C	C	C	x	T	T	T	T	T	T	T	T	T	T
G/C	7A	92888434	C	C	C		C	C	C	x	G	G	G	G	G	G	G	G	G	G
G/A	7A	92890318	A	A	A		A	A	A	x	G	G	G	G	G	G	G	G	G	G
C/T	7A	92890346	T	T	T		T	T	T	x	C	C	C	C	C	C	C	C	C	C
C/T	7A	92890657	T	T	T		T	T	T	x	C	C	C	C	C	C	C	C	C	C
G/A	7A	92890875	A	A	A		A	A	A	x	G	G	G	G	G	G	G	G	G	G
G/T	7A	92890911	T	T	T		T	T	T	x	G	G	G	G	G	G	G	G	G	G
G/A	7A	92891040	A	A	A		A	A	A	x	G	G	G	G	G	G	G	G	G	G
T/G	7A	92891584	G	G	G		G	G	G	x	T	T	T	T	T	T	T	T	T	T
G/A	7A	92892338	A	A	A		A	A	A	x	G	G	G	G	G	G	G	G	G	G
T/C	7A	92892348	C	C	C		C	C	C	x	T	T	T	T	T	T	T	T	T	T
G/C	7A	92892846	C	C	C		C	C	C	x	G	G	G	G	G	G	G	G	G	G
A/G	7A	93034581	G	G	G		G	G	G	x	A	A	A	A	A	A	A	A	A	A
G/A	7A	93035627	A	A	A		A	A	A	x	G	G	G	G	G	G	G	G	G	G
T/C	7A	93035867	C	C	C		C	C	C	x	T	T	T	T	T	T	T	T	T	T
C/T	7A	93035967	T	T	T		T	T	T	x	C	C	C	C	C	C	C	C	C	C
A/G	7A	93036131	G	G	G		G	G	G	x	A	A	A	A	A	A	A	A	A	A
A/G	7A	93036191	G	G	G		G	G	G	x	A	A	A	A	A	A	A	A	A	A
C/T	7A	93036999	T	T	T		T	T	T	x	C	C	C	C	C	C	C	C	C	C
A/G	7A	93060752	G	G	G		G	G	G	x	A	A	A	A	A	A	A	A	A	A
C/A	7A	93060769	A	A	A		A	A	A	x	C	C	C	C	C	C	C	C	C	C
G/A	7A	93060822	A	A	A		A	A	A	x	G	G	G	G	G	G	G	G	G	G
G/A	7A	93061177	A	A	A		A	A	A	x	G	G	G	G	G	G	G	G	G	G
G/A	7A	93061764	A	A	A		A	A	A	x	G	G	G	G	G	G	G	G	G	G
A/G	7A	93061779	G	G	G		G	G	G	x	A	A	A	A	A	A	A	A	A	A
A/T	7A	93061824	T	T	T		T	T	T	x	A	A	A	A	A	A	A	A	A	A
G/A	7A	93061860	A	A	A		A	A	A	x	G	G	G	G	G	G	G	G	G	G
T/G	7A	93061875	G	G	G		G	G	G	x	T	T	T	T	T	T	T	T	T	T
G/A	7A	93061990	A	A	A		A	A	A	x	G	G	G	G	G	G	G	G	G	G
G/C	7A	93062190	C	C	C		C	C	C	x	G	G	G	G	G	G	G	G	G	G
A/G	7A	93062207	G	G	G		G	G	G	x	A	A	A	A	A	A	A	A	A	A
A/G	7A	93062396	G	G	G		G	G	G	x	A	A	A	A	A	A	A	A	A	A
T/G	7A	93062415	G	G	G		G	G	G	x	T	T	T	T	T	T	T	T	T	T
T/C	7A	93062584	C	C	C		C	C	C	x	T	T	T	T	T	T	T	T	T	T
A/G	7A	93062601	G	G	G		G	G	G	x	A	A	A	A	A	A	A	A	A	A
G/A	7A	93062668	A	A	A		A	A	A	x	G	G	G	G	G	G	G	G	G	G
G/T	7A	93062797	T	T	T		T	T	T	x	G	G	G	G	G	G	G	G	G	G
T/C	7A	93063154	C	C	C		C	C	C	x	T	T	T	T	T	T	T	T	T	T
C/G	7A	93072867	G	G	G		G	G	G	x	C	C	C	C	C	C	C	C	C	C
C/G	7A	93074593	G	G	G		G	G	G	x	C	C	C	C	C	C	C	C	C	C
C/T	7A	93074675	T	T	T		T	T	T	x	C	C	C	C	C	C	C	C	C	C
A/G	7A	93075008	G	G	G		G	G	G	x	A	A	A	A	A	A	A	A	A	A
C/T	7A	93075257	T	T	T		T	T	T	x	C	C	C	C	C	C	C	C	C	C
A/G	7A	93075573	G	G	G		G	G	G	x	A	A	A	A	A	A	A	A	A	A
A/C	7A	93076481	C	C	C		C	C	C	x	A	A	A	A	A	A	A	A	A	A
A/G	7A	93076514	G	G	G		G	G	G	x	A	A	A	A	A	A	A	A	A	A
G/A	7A	93076745	A	A	A		A	A	A	x	G	G	G	G	G	G	G	G	G	G
G/A	7A	93077352	A	A	A		A	A	A	x	G	G	G	G	G	G	G	G	G	G
A/C	7A	93077374	C	C	C		C	C	C	x	A	A	A	A	A	A	A	A	A	A
G/A	7A	93077670	A	A	A		A	A	A	x	G	G	G	G	G	G	G	G	G	G
G/C	7A	93077690	C	C	C		C	C	C	x	G	G	G	G	G	G	G	G	G	G
G/T	7A	93132149	T	T	T		T	T	T	x	G	G	G	G	G	G	G	G	G	G
A/G	7A	93132155	G	G	G		G	G	G	x	A	A	A	A	A	A	A	A	A	A
C/T	7A	93133445	T	T	T		T	T	T	x	C	C	C	C	C	C	C	C	C	C
G/A	7A	93134372	A	A	A		A	A	A	x	G	G	G	G	G	G	G	G	G	G
T/C	7A	93135003	C	C	C		C	C	C	x	T	T	T	T	T	T	T	T	T	T
C/T	7A	93135012	T	T	T		T	T	T	x	C	C	C	C	C	C	C	C	C	C
G/A	7A	93280147	A	A	A		A	A	A	x	G	G	G	G	G	G	G	G	G	G
T/C	7A	93280784	C	C	C		C	C	C	x	T	T	T	T	T	T	T	T	T	T
G/A	7A	93281264	A	A	A		A	A	A	x	G	G	G	G	G	G	G	G	G	G
G/A	7A	93281294	A	A	A		A	A	A	x	G	G	G	G	G	G	G	G	G	G
G/T	7A	93282138	T	T	T		T	T	T	x	G	G	G	G	G	G	G	G	G	G
A/T	7A	94783929	T	T	T		T	T	T	x	A	A	A	A	A	A	A	A	A	A
A/G	7A	94783968	G	G	G		G	G	G	x	A	A	A	A	A	A	A	A	A	A
G/T	7A	94784024	T	T	T		T	T	T	x	G	G	G	G	G	G	G	G	G	G
C/G	7A	94785670	G	G	G		G	G	G	x	C	C	C	C	C	C	C	C	C	C
A/G	7A	94788984	G	G	G		G	G	G	x	A	A	A	A	A	A	A	A	A	A
A/G	7A	94789376	G	G	G		G	G	G	x	A	A	A	A	A	A	A	A	A	A
T/C	7A	94790949	C	C	C		C	C	C	x	T	T	T	T	T	T	T	T	T	T
T/C	7A	94791002	C	C	C		C	C	C	x	T	T	T	T	T	T	T	T	T	T
C/G	7A	94791023	G	G	G		G	G	G	x	C	C	C	C	C	C	C	C	C	C
G/A	7A	95802318	A	A	A		A	A	A	x	G	G	G	G	G	G	G	G	G	G
T/C	7A	95805046	C	C	C		C	C	C	x	T	T	T	T	T	T	T	T	T	T
A/G	7A	95805867	G	G	G		G	G	G	x	A	A	A	A	A	A	A	A	A	A
T/C	7A	95806416	C	C	C		C	C	C	x	T	T	T	T	T	T	T	T	T	T
T/C	7A	95806614	C	C	C		C	C	C	x	T	T	T	T	T	T	T	T	T	T
C/T	7A	95806851	T	T	T		T	T	T	x	C	C	C	C	C	C	C	C	C	C
C/T	7A	95806871	T	T	T		T	T	T	x	C	C	C	C	C	C	C	C	C	C
A/G	7A	95806888	G	G	G		G	G	G	x	A	A	A	A	A	A	A	A	A	A
T/A	7A	95923273	A	A	A		A	A	A	x	T	T	T	T	T	T	T	T	T	T
T/C	7A	95923351	C	C	C		C	C	C	x	T	T	T	T	T	T	T	T	T	T
G/A	7A	95923407	A	A	A		A	A	A	x	G	G	G	G	G	G	G	G	G	G
A/C	7A	95923495	C	C	C		C	C	C	x	A	A	A	A	A	A	A	A	A	A
A/T	7A	95923502	T	T	T		T	T	T	x	A	A	A	A	A	A	A	A	A	A
C/G	7A	96192395	G	G	G		G	G	G	x	C	C	C	C	C	C	C	C	C	C
G/T	7A	96192466	T	T	T		T	T	T	x	G	G	G	G	G	G	G	G	G	G
G/C	7A	96193001	C	C	C		C	C	C	x	G	G	G	G	G	G	G	G	G	G
C/T	7A	96203893	T	T	T		T	T	T	x	C	C	C	C	C	C	C	C	C	C
G/C	7A	96203922	C	C	C		C	C	C	x	G	G	G	G	G	G	G	G	G	G
T/A	7A	96204314	A	A	A		A	A	A	x	T	T	T	T	T	T	T	T	T	T
G/A	7A	96534187	A	A	A		A	A	A	x	G	G	G	G	G	G	G	G	G	G
G/A	7A	96534338	A	A	A		A	A	A	x	G	G	G	G	G	G	G	G	G	G
T/C	7A	96534767	C	C	C		C	C	C	x	T	T	T	T	T	T	T	T	T	T
C/T	7A	96535358	T	T	T		T	T	T	x	C	C	C	C	C	C	C	C	C	C
A/G	7A	96535596	G	G	G		G	G	G	x	A	A	A	A	A	A	A	A	A	A
G/A	7A	96535616	A	A	A		A	A	A	x	G	G	G	G	G	G	G	G	G	G
G/A	7A	96537074	A	A	A		A	A	A	x	G	G	G	G	G	G	G	G	G	G
A/G	7A	96537086	G	G	G		G	G	G	x	A	A	A	A	A	A	A	A	A	A
G/C	7A	96554724	C	C	C		C	C	C	x	G	G	G	G	G	G	G	G	G	G
A/G	7A	96555207	G	G	G		G	G	G	x	A	A	A	A	A	A	A	A	A	A
G/C	7A	96558435	C	C	C		C	C	C	x	G	G	G	G	G	G	G	G	G	G
A/G	7A	96558440	G	G	G		G	G	G	x	A	A	A	A	A	A	A	A	A	A
A/G	7A	96558668	G	G	G		G	G	G	x	A	A	A	A	A	A	A	A	A	A
T/G	7A	96558703	G	G	G		G	G	G	x	T	T	T	T	T	T	T	T	T	T
T/G	7A	96558766	G	G	G		G	G	G	x	T	T	T	T	T	T	T	T	T	T
G/A	7A	96564057	A	A	A		A	A	A	x	G	G	G	G	G	G	G	G	G	G
C/T	7A	96565198	T	T	T		T	T	T	x	C	C	C	C	C	C	C	C	C	C
A/T	7A	96565267	T	T	T		T	T	T	x	A	A	A	A	A	A	A	A	A	A
A/C	7A	96565408	C	C	C		C	C	C	x	A	A	A	A	A	A	A	A	A	A
C/T	7A	97251288	T	T	T		T	T	T	x	C	C	C	C	C	C	N	C	C	C
T/C	7A	97575803	C	C	C		C	C	C	x	T	T	T	T	T	T	T	T	T	T
T/C	7A	97576300	C	C	C		C	C	C	x	T	T	T	T	T	T	T	T	T	T
G/A	7A	97576445	A	A	A		A	A	A	x	G	G	G	G	G	G	G	G	G	G
A/G	7A	97578016	G	G	G		G	G	G	x	A	A	A	A	A	A	A	A	A	A
G/C	7A	97873250	C	C	C		C	C	C	x	G	G	G	G	G	G	G	G	G	G
G/C	7A	97873500	C	C	C		C	C	C	x	G	G	G	G	G	G	G	G	G	G
T/A	7A	98099141	A	A	A		A	A	A	x	T	T	T	T	T	T	T	T	T	T
A/G	7A	98099176	G	G	G		G	G	G	x	A	A	A	A	A	A	A	A	A	A
A/G	7A	99676430	G	G	G		G	G	G	x	A	A	A	A	A	A	A	A	A	A
C/G	7A	99798792	G	G	G		G	G	G	x	C	C	C	C	C	C	C	C	C	C
T/C	7A	99798826	C	C	C		C	C	C	x	T	T	T	T	T	T	T	T	T	T
A/G	7A	99798895	G	G	G		G	G	G	x	A	A	A	A	A	A	A	A	A	A
C/T	7A	99798976	T	T	T		T	T	T	x	C	C	C	C	C	C	C	C	C	C
T/C	7A	99805900	C	C	C		C	C	C	x	T	T	T	T	T	T	T	T	T	T
T/G	7A	99808669	G	G	G		G	G	G	x	T	T	T	T	T	T	T	T	T	T
A/C	7A	99809720	C	C	C		C	C	C	x	A	A	A	A	A	A	A	A	A	A
C/T	7A	99814815	T	T	T		T	T	T	x	C	C	C	C	C	C	C	C	C	C
T/G	7A	99815674	G	G	G		G	G	G	x	T	T	T	T	T	T	T	T	T	T
G/A	7A	99819457	A	A	A		A	A	A	x	G	G	G	G	G	G	G	G	G	G
C/A	7A	100713241	A	A	A		A	A	A	x	C	C	C	C	C	C	C	C	C	C
A/C	7A	100713753	C	C	C		C	C	C	x	A	A	A	A	A	A	A	A	A	A
G/T	7A	100719493	T	T	T		T	T	T	x	G	G	G	G	G	G	G	G	G	G
C/T	7A	100719499	T	T	T		T	T	T	x	C	C	C	C	C	C	C	C	C	C
A/G	7A	100719629	G	G	G		G	G	G	x	A	A	A	A	A	A	A	A	A	A
A/G	7A	100720980	G	G	G		G	G	G	x	A	A	A	A	A	A	A	A	A	A
G/C	7A	100759977	C	C	C		C	C	C	x	G	G	G	G	G	G	G	G	G	G
C/T	7A	100760339	T	T	T		T	T	T	x	C	C	C	C	C	C	C	C	C	C
C/T	7A	100760393	T	T	T		T	T	T	x	C	C	C	C	C	C	C	C	C	C
T/G	7A	100760589	G	G	G		G	G	G	x	T	T	T	T	T	T	T	T	T	T
G/A	7A	100760908	A	A	A		A	A	A	x	G	G	G	G	G	G	G	G	G	G
T/C	7A	100760914	C	C	C		C	C	C	x	T	T	T	T	T	T	T	T	T	T
A/C	7A	100760925	C	C	C		C	C	C	x	A	A	A	A	A	A	A	A	A	A
T/C	7A	100761711	C	C	C		C	C	C	x	T	T	T	T	T	T	T	T	T	T
G/T	7A	100762013	T	T	T		T	T	T	x	G	G	G	G	G	G	G	G	G	G
A/G	7A	100762800	G	G	G		G	G	G	x	A	A	A	A	A	A	A	A	A	A
A/G	7A	100763115	G	G	G		G	G	G	x	A	A	A	A	A	A	A	A	A	A
G/A	7A	100763163	A	A	A		A	A	A	x	G	G	G	G	G	G	G	G	G	G
C/T	7A	100763172	T	T	T		T	T	T	x	C	C	C	C	C	C	C	C	C	C
T/G	7A	100763196	G	G	G		G	G	G	x	T	T	T	T	T	T	T	T	T	T
T/C	7A	100763423	C	C	C		C	C	C	x	T	T	T	T	T	T	T	T	T	T
G/A	7A	100763720	A	A	A		A	A	A	x	G	G	G	G	G	G	G	G	G	G
A/G	7A	100763738	G	G	G		G	G	G	x	A	A	A	A	A	A	A	A	A	A
T/C	7A	101219227	C	C	C		C	C	C	x	T	T	T	T	T	T	T	T	T	T
T/C	7A	101219266	C	C	C		C	C	C	x	T	T	T	T	T	T	T	T	T	T
T/G	7A	101219366	G	G	G		G	G	G	x	T	T	T	T	T	T	T	T	T	T
G/T	7A	101221099	T	T	T		T	T	T	x	G	G	G	G	G	G	G	G	G	G
T/C	7A	101223526	C	C	C		C	C	C	x	T	T	T	T	T	T	T	T	T	T
G/C	7A	101272206	C	C	C		C	C	C	x	G	G	G	G	G	G	G	G	G	G
A/G	7A	101272281	G	G	G		G	G	G	x	A	A	A	A	A	A	A	A	A	A
C/T	7A	101272293	T	T	T		T	T	T	x	C	C	C	C	C	C	C	C	C	C
G/A	7A	101272467	A	A	A		A	A	A	x	G	G	G	G	G	G	G	G	G	G
T/C	7A	101272557	C	C	C		C	C	C	x	T	T	T	T	T	T	T	T	T	T
A/G	7A	101272584	G	G	G		G	G	G	x	A	A	A	A	A	A	A	A	A	A
C/T	7A	101272592	T	T	T		T	T	T	x	C	C	C	C	C	C	C	C	C	C
A/G	7A	101272642	G	G	G		G	G	G	x	A	A	A	A	A	A	A	A	A	A
C/G	7A	101272777	G	G	G		G	G	G	x	C	C	C	C	C	C	C	C	C	C
G/A	7A	101273992	A	A	A		A	A	A	x	G	G	G	G	G	G	G	G	G	G
C/T	7A	101274286	T	T	T		T	T	T	x	C	C	C	C	C	C	C	C	C	C
A/G	7A	101274593	G	G	G		G	G	G	x	A	A	A	A	A	A	A	A	A	A
G/A	7A	102041638	A	A	A		A	A	A	x	G	G	G	G	G	G	G	G	G	G
A/C	7A	102041643	C	C	C		C	C	C	x	A	A	A	A	A	A	A	A	A	A
G/C	7A	102041656	C	C	C		C	C	C	x	G	G	G	G	G	G	G	G	G	G
C/G	7A	102041737	G	G	G		G	G	G	x	C	C	C	C	C	C	C	C	C	C
A/C	7A	102041791	C	C	C		C	C	C	x	A	A	A	A	A	A	A	A	A	A
A/T	7A	102041825	T	T	T		T	T	T	x	A	A	A	A	A	A	A	A	A	A
C/G	7A	102041883	G	G	G		G	G	G	x	C	C	C	C	C	C	C	C	C	C
A/G	7A	102041994	G	G	G		G	G	G	x	A	A	A	A	A	A	A	A	A	A
A/G	7A	102289290	G	G	G		G	G	G	x	A	A	A	A	A	A	A	A	A	A
C/G	7A	102289711	G	G	G		G	G	G	x	C	C	C	C	C	C	C	C	C	C
G/C	7A	102290084	C	C	C		C	C	C	x	G	G	G	G	G	G	G	G	G	G
G/T	7A	102535884	T	T	T		T	T	T	x	G	G	G	G	G	G	G	G	G	G
C/T	7A	102535955	T	T	T		T	T	T	x	C	C	C	C	C	C	C	C	C	C
A/C	7A	102536149	C	C	C		C	C	C	x	A	A	A	A	A	A	A	A	A	A
A/G	7A	102536202	G	G	G		G	G	G	x	A	A	A	A	A	A	A	A	A	A
G/A	7A	102537537	A	A	A		A	A	A	x	G	G	G	G	G	G	G	G	G	G
A/G	7A	102537633	G	G	G		G	G	G	x	A	A	A	A	A	A	A	A	A	A
A/G	7A	102543306	G	G	G		G	G	G	x	A	A	A	A	A	A	A	A	A	A
C/T	7A	102545111	T	T	T		T	T	T	x	C	C	C	C	C	C	C	C	C	C
T/G	7A	102545774	G	G	G		G	G	G	x	T	T	T	T	T	T	T	T	T	T
C/T	7A	102545779	T	T	T		T	T	T	x	C	C	C	C	C	C	C	C	C	C
C/T	7A	102546157	T	T	T		T	T	T	x	C	C	C	C	C	C	C	C	C	C
G/T	7A	102546175	T	T	T		T	T	T	x	G	G	G	G	G	G	G	G	G	G
C/A	7A	102546497	A	A	A		A	A	A	x	C	C	C	C	C	C	C	C	C	C
C/G	7A	102546610	G	G	G		G	G	G	x	C	C	C	C	C	C	C	C	C	C
G/C	7A	103114936	C	C	C		C	C	C	x	G	G	G	G	G	G	G	G	G	G
G/C	7A	103115509	C	C	C		C	C	C	x	G	G	G	G	G	G	G	G	G	G
A/G	7A	103115647	G	G	G		G	G	G	x	A	A	A	A	A	A	A	A	A	A
G/C	7A	103115731	C	C	C		C	C	C	x	G	G	G	G	G	G	G	G	G	G
C/T	7A	103152125	T	T	T		T	T	T	x	C	C	C	C	C	C	C	C	C	C
T/C	7A	103153066	C	C	C		C	C	C	x	T	T	T	T	T	T	T	T	T	T
A/G	7A	103154270	G	G	G		G	G	G	x	A	A	A	A	A	A	A	A	A	A
A/C	7A	103154299	C	C	C		C	C	C	x	A	A	A	A	A	A	A	A	A	A
G/A	7A	104243257	A	A	A		A	A	A	x	G	G	G	G	G	G	G	G	G	G
T/C	7A	104804448	C	C	C		C	C	C	x	T	T	T	T	T	T	T	T	T	T
C/T	7A	104806131	T	T	T		T	T	T	x	C	C	C	C	C	C	C	C	C	C
A/G	7A	104806158	G	G	G		G	G	G	x	A	A	A	A	A	A	A	A	A	A
A/G	7A	104806165	G	G	G		G	G	G	x	A	A	A	A	A	A	A	A	A	A
G/A	7A	104806197	A	A	A		A	A	A	x	G	G	G	G	G	G	G	G	G	G
A/G	7A	104806771	G	G	G		G	G	G	x	A	A	A	A	A	A	A	A	A	A
C/T	7A	104806957	T	T	T		T	T	T	x	C	C	C	C	C	C	C	C	C	C
G/T	7A	104807511	T	T	T		T	T	T	x	G	G	G	G	G	G	G	G	G	G
T/C	7A	104814817	C	C	C		C	C	C	x	T	T	T	T	T	T	T	T	T	T
G/A	7A	105136739	A	A	A		A	A	A	x	G	G	G	G	G	G	G	G	G	G
G/A	7A	105138807	A	A	A		A	A	A	x	G	G	G	G	G	G	G	G	G	G
T/C	7A	105140663	C	C	C		C	C	C	x	T	T	T	T	T	T	T	T	T	T
A/C	7A	105141773	C	C	C		C	C	C	x	A	A	A	A	A	A	A	A	A	A
A/G	7A	105162469	G	G	G		G	G	G	x	A	A	A	A	A	A	A	A	A	A
T/G	7A	105162762	G	G	G		G	G	G	x	T	T	T	T	T	T	T	T	T	T
C/G	7A	105163289	G	G	G		G	G	G	x	C	C	C	C	C	C	C	C	C	C
G/A	7A	105163354	A	A	A		A	A	A	x	G	G	G	G	G	G	G	G	G	G
C/A	7A	105163679	A	A	A		A	A	A	x	C	C	C	C	C	C	C	C	C	C
C/T	7A	105163916	T	T	T		T	T	T	x	C	C	C	C	C	C	C	C	C	C
G/A	7A	105163952	A	A	A		A	A	A	x	G	G	G	G	G	G	G	G	G	G
A/G	7A	105164021	G	G	G		G	G	G	x	A	A	A	A	A	A	A	A	A	A
A/G	7A	105164481	G	G	G		G	G	G	x	A	A	A	A	A	A	A	A	A	A
C/T	7A	105164549	T	T	T		T	T	T	x	C	C	C	C	C	C	C	C	C	C
C/T	7A	105165194	T	T	T		T	T	T	x	C	C	C	C	C	C	C	C	C	C
C/T	7A	105165467	T	T	T		T	T	T	x	C	C	C	C	C	C	C	C	C	C
C/G	7A	105165852	G	G	G		G	G	G	x	C	C	C	C	C	C	C	C	C	C
G/A	7A	105166457	A	A	A		A	A	A	x	G	G	G	G	G	G	G	G	G	G
C/T	7A	105166588	T	T	T		T	T	T	x	C	C	C	C	C	C	C	C	C	C
G/A	7A	105167004	A	A	A		A	A	A	x	G	G	G	G	G	G	G	G	G	G
A/C	7A	105167030	C	C	C		C	C	C	x	A	A	A	A	A	A	A	A	A	A
C/T	7A	105167066	T	T	T		T	T	T	x	C	C	C	C	C	C	C	C	C	C
T/C	7A	105167387	C	C	C		C	C	C	x	T	T	T	T	T	T	T	T	T	T
A/T	7A	105167454	T	T	T		T	T	T	x	A	A	A	A	A	A	A	A	A	A
C/G	7A	105167777	G	G	G		G	G	G	x	C	C	C	C	C	C	C	C	C	C
G/A	7A	105167979	A	A	A		A	A	A	x	G	G	G	G	G	G	G	G	G	G
C/G	7A	105168005	G	G	G		G	G	G	x	C	C	C	C	C	C	C	C	C	C
C/T	7A	105168056	T	T	T		T	T	T	x	C	C	C	C	C	C	C	C	C	C
T/C	7A	105169594	C	C	C		C	C	C	x	T	T	T	T	T	T	T	T	T	T
G/C	7A	105170033	C	C	C		C	C	C	x	G	G	G	G	G	G	G	G	G	G
C/T	7A	105170091	T	T	T		T	T	T	x	C	C	C	C	C	C	C	C	C	C
T/A	7A	105170107	A	A	A		A	A	A	x	T	T	T	T	T	T	T	T	T	T
G/C	7A	105310379	C	C	C		C	C	C	x	G	G	G	G	G	G	G	G	G	G
A/G	7A	105310468	G	G	G		G	G	G	x	A	A	A	A	A	A	A	A	A	A
G/C	7A	105310486	C	C	C		C	C	C	x	G	G	G	G	G	G	G	G	G	G
C/T	7A	105310768	T	T	T		T	T	T	x	C	C	C	C	C	C	C	C	C	C
G/C	7A	105310867	C	C	C		C	C	C	x	G	G	G	G	G	G	G	G	G	G
A/G	7A	105310891	G	G	G		G	G	G	x	A	A	A	A	A	A	A	A	A	A
A/G	7A	105311515	G	G	G		G	G	G	x	A	A	A	A	A	A	A	A	A	A
A/G	7A	105313352	G	G	G		G	G	G	x	A	A	A	A	A	A	A	A	A	A
T/C	7A	105313614	C	C	C		C	C	C	x	T	T	T	T	T	T	T	T	T	T
C/T	7A	105361089	T	T	T		T	T	T	x	C	C	C	C	C	C	C	C	C	C
G/A	7A	105361435	A	A	A		A	A	A	x	G	G	G	G	G	G	G	G	G	G
T/C	7A	105361462	C	C	C		C	C	C	x	T	T	T	T	T	T	T	T	T	T
T/C	7A	105363076	C	C	C		C	C	C	x	T	T	T	T	T	T	T	T	T	T
T/G	7A	105363106	G	G	G		G	G	G	x	T	T	T	T	T	T	T	T	T	T
A/G	7A	105364065	G	G	G		G	G	G	x	A	A	A	A	A	A	A	A	A	A
C/A	7A	105494324	A	A	A		A	A	A	x	C	C	C	C	C	C	C	C	C	C
A/G	7A	105494569	G	G	G		G	G	G	x	A	A	A	A	A	A	A	A	A	A
T/C	7A	105494617	C	C	C		C	C	C	x	T	T	T	T	T	T	T	T	T	T
C/G	7A	105494653	G	G	G		G	G	G	x	C	C	C	C	C	C	C	C	C	C
T/C	7A	105494752	C	C	C		C	C	C	x	T	T	T	T	T	T	T	T	T	T
A/C	7A	105495410	C	C	C		C	C	C	x	A	A	A	A	A	A	A	A	A	A
C/T	7A	105495460	T	T	T		T	T	T	x	C	C	C	C	C	C	C	C	C	C
T/C	7A	105495520	C	C	C		C	C	C	x	T	T	T	T	T	T	T	T	T	T
G/A	7A	105495650	A	A	A		A	A	A	x	G	G	G	G	G	G	G	G	G	G
T/C	7A	105495943	C	C	C		C	C	C	x	T	T	T	T	T	T	T	T	T	T
G/T	7A	105496207	T	T	T		T	T	T	x	G	G	G	G	G	G	G	G	G	G
C/T	7A	105496403	T	T	T		T	T	T	x	C	C	C	C	C	C	C	C	C	C
A/G	7A	105496558	G	G	G		G	G	G	x	A	A	A	A	A	A	A	A	A	A
C/T	7A	105499295	T	T	T		T	T	T	x	C	C	C	C	C	C	C	C	C	C
A/G	7A	105500387	G	G	G		G	G	G	x	A	A	A	A	A	A	A	A	A	A
G/A	7A	105500928	A	A	A		A	A	A	x	G	G	G	G	G	G	G	G	G	G
G/A	7A	106200692	A	A	A		A	A	A	x	G	G	G	G	G	G	G	G	G	G
A/G	7A	106202064	G	G	G		G	G	G	x	A	A	A	A	A	A	A	A	A	A
G/A	7A	106235726	A	A	A		A	A	A	x	G	G	G	G	G	G	G	G	G	G
A/G	7A	106237349	G	G	G		G	G	G	x	A	A	A	A	A	A	A	A	A	A
A/G	7A	106237881	G	G	G		G	G	G	x	A	A	A	A	A	A	A	A	A	A
G/C	7A	106241797	C	C	C		C	C	C	x	G	G	G	G	G	G	G	G	G	G
C/G	7A	106241803	G	G	G		G	G	G	x	C	C	C	C	C	C	C	C	C	C
G/C	7A	106241815	C	C	C		C	C	C	x	G	G	G	G	G	G	G	G	G	G
T/C	7A	106243989	C	C	C		C	C	C	x	T	T	T	T	T	T	T	T	T	T
C/T	7A	106244200	T	T	T		T	T	T	x	C	C	C	C	C	C	C	C	C	C
G/A	7A	106244519	A	A	A		A	A	A	x	G	G	G	G	G	G	G	G	G	G
G/A	7A	106244810	A	A	A		A	A	A	x	G	G	G	G	G	G	G	G	G	G
C/T	7A	106244831	T	T	T		T	T	T	x	C	C	C	C	C	C	C	C	C	C
C/T	7A	106244993	T	T	T		T	T	T	x	C	C	C	C	C	C	C	C	C	C
T/G	7A	106245177	G	G	G		G	G	G	x	T	T	T	T	T	T	T	T	T	T
T/C	7A	106246400	C	C	C		C	C	C	x	T	T	T	T	T	T	T	T	T	T
G/C	7A	107793597	C	C	C		C	C	C	x	G	G	G	G	G	G	G	G	G	G
C/T	7A	107847580	T	T	T		T	T	T	x	C	C	C	C	C	C	C	C	C	C
G/A	7A	107848266	A	A	A		A	A	A	x	G	G	G	G	G	G	G	G	G	G
G/A	7A	107848416	A	A	A		A	A	A	x	G	G	G	G	G	G	G	G	G	G
T/C	7A	107848665	C	C	C		C	C	C	x	T	T	T	T	T	T	T	T	T	T
T/G	7A	107848694	G	G	G		G	G	G	x	T	T	T	T	T	T	T	T	T	T
G/A	7A	107851977	A	A	A		A	A	A	x	G	G	G	G	G	G	G	G	G	G
C/A	7A	107852101	A	A	A		A	A	A	x	C	C	C	C	C	C	C	C	C	C
C/G	7A	107869422	G	G	G		G	G	G	x	C	C	C	C	C	C	C	C	C	C
C/G	7A	107869629	G	G	G		G	G	G	x	C	C	C	C	C	C	C	C	C	C
C/G	7A	107869908	G	G	G		G	G	G	x	C	C	C	C	C	C	C	C	C	C
T/C	7A	107869977	C	C	C		C	C	C	x	T	T	T	T	T	T	T	T	T	T
C/G	7A	107870028	G	G	G		G	G	G	x	C	C	C	C	C	C	C	C	C	C
A/G	7A	108751420	G	G	G		G	G	G	x	A	A	A	A	A	A	A	A	A	A
C/T	7A	108751474	T	T	T		T	T	T	x	C	C	C	C	C	C	C	C	C	C
G/C	7A	108751639	C	C	C		C	C	C	x	G	G	G	G	G	G	G	G	G	G
G/A	7A	108751700	A	A	A		A	A	A	x	G	G	G	G	G	G	G	G	G	G
G/A	7A	108751759	A	A	A		A	A	A	x	G	G	G	G	G	G	G	G	G	G
T/C	7A	108752026	C	C	C		C	C	C	x	T	T	T	T	T	T	T	T	T	T
C/T	7A	108752191	T	T	T		T	T	T	x	C	C	C	C	C	C	C	C	C	C
C/T	7A	108752293	T	T	T		T	T	T	x	C	C	C	C	C	C	C	C	C	C
G/A	7A	108752338	A	A	A		A	A	A	x	G	G	G	G	G	G	G	G	G	G
T/C	7A	108752365	C	C	C		C	C	C	x	T	T	T	T	T	T	T	T	T	T
C/T	7A	108752434	T	T	T		T	T	T	x	C	C	C	C	C	C	C	C	C	C
T/C	7A	108752541	C	C	C		C	C	C	x	T	T	T	T	T	T	T	T	T	T
G/C	7A	108752632	C	C	C		C	C	C	x	G	G	G	G	G	G	G	G	G	G
T/G	7A	108752668	G	G	G		G	G	G	x	T	T	T	T	T	T	T	T	T	T
T/A	7A	108752904	A	A	A		A	A	A	x	T	T	T	T	T	T	T	T	T	T
C/T	7A	108753019	T	T	T		T	T	T	x	C	C	C	C	C	C	C	C	C	C
C/A	7A	108810966	A	A	A		A	A	A	x	C	C	C	C	C	C	C	C	C	C
T/C	7A	108811159	C	C	C		C	C	C	x	T	T	T	T	T	T	T	T	T	T
A/T	7A	108811804	T	T	T		T	T	T	x	A	A	A	A	A	A	A	A	A	A
T/C	7A	108811860	C	C	C		C	C	C	x	T	T	T	T	T	T	T	T	T	T
A/G	7A	108812211	G	G	G		G	G	G	x	A	A	A	A	A	A	A	A	A	A
G/A	7A	108812920	A	A	A		A	A	A	x	G	G	G	G	G	G	G	G	G	G
A/G	7A	108813536	G	G	G		G	G	G	x	A	A	A	A	A	A	A	A	A	A
A/G	7A	108814493	G	G	G		G	G	G	x	A	A	A	A	A	A	A	A	A	A
A/G	7A	108814527	G	G	G		G	G	G	x	A	A	A	A	A	A	A	A	A	A
A/G	7A	108814812	G	G	G		G	G	G	x	A	A	A	A	A	A	A	A	A	A
C/T	7A	108815211	T	T	T		T	T	T	x	C	C	C	C	C	C	C	C	C	C
G/A	7A	108815256	A	A	A		A	A	A	x	G	G	G	G	G	G	G	G	G	G
G/A	7A	108815564	A	A	A		A	A	A	x	G	G	G	G	G	G	G	G	G	G
C/A	7A	108815702	A	A	A		A	A	A	x	C	C	C	C	C	C	C	C	C	C
T/G	7A	108815757	G	G	G		G	G	G	x	T	T	T	T	T	T	T	T	T	T
T/C	7A	108815828	C	C	C		C	C	C	x	T	T	T	T	T	T	T	T	T	T
T/C	7A	108815834	C	C	C		C	C	C	x	T	T	T	T	T	T	T	T	T	T
G/A	7A	108815844	A	A	A		A	A	A	x	G	G	G	G	G	G	G	G	G	G
A/G	7A	108815872	G	G	G		G	G	G	x	A	A	A	A	A	A	A	A	A	A
T/A	7A	108816012	A	A	A		A	A	A	x	T	T	T	T	T	T	T	T	T	T
G/A	7A	108816429	A	A	A		A	A	A	x	G	G	G	G	G	G	G	G	G	G
T/C	7A	108816698	C	C	C		C	C	C	x	T	T	T	T	T	T	T	T	T	T
C/T	7A	108816921	T	T	T		T	T	T	x	C	C	C	C	C	C	C	C	C	C
T/C	7A	108948316	C	C	C		C	C	C	x	T	T	T	T	T	T	T	T	T	T
T/G	7A	108948454	G	G	G		G	G	G	x	T	T	T	T	T	T	T	T	T	T
C/A	7A	108949636	A	A	A		A	A	A	x	C	C	C	C	C	C	C	C	C	C
T/C	7A	108952204	C	C	C		C	C	C	x	T	T	T	T	T	T	T	T	T	T
T/G	7A	109220628	G	G	G		G	G	G	x	T	T	T	T	T	T	T	T	T	T
T/C	7A	109220776	C	C	C		C	C	C	x	T	T	T	T	T	T	T	T	T	T
A/G	7A	109220866	G	G	G		G	G	G	x	A	A	A	A	A	A	A	A	A	A
C/T	7A	109220905	T	T	T		T	T	T	x	C	C	C	C	C	C	C	C	C	C
T/A	7A	109220975	A	A	A		A	A	A	x	T	T	T	T	T	T	T	T	T	T
G/A	7A	109221011	A	A	A		A	A	A	x	G	G	G	G	G	G	G	G	G	G
T/C	7A	109221068	C	C	C		C	C	C	x	T	T	T	T	T	T	T	T	T	T
T/C	7A	109221145	C	C	C		C	C	C	x	T	T	T	T	T	T	T	T	T	T
A/G	7A	109221213	G	G	G		G	G	G	x	A	A	A	A	A	A	A	A	A	A
A/C	7A	109221270	C	C	C		C	C	C	x	A	A	A	A	A	A	A	A	A	A
C/A	7A	109221343	A	A	A		A	A	A	x	C	C	C	C	C	C	C	C	C	C
T/C	7A	109221372	C	C	C		C	C	C	x	T	T	T	T	T	T	T	T	T	T
C/T	7A	109221404	T	T	T		T	T	T	x	C	C	C	C	C	C	C	C	C	C
T/C	7A	109230937	C	C	C		C	C	C	x	T	T	T	T	T	T	T	T	T	T
C/A	7A	109343693	A	A	A		A	A	A	x	C	C	C	C	C	C	C	C	C	C
C/T	7A	109343711	T	T	T		T	T	T	x	C	C	C	C	C	C	C	C	C	C
T/C	7A	109343717	C	C	C		C	C	C	x	T	T	T	T	T	T	T	T	T	T
C/G	7A	109344072	G	G	G		G	G	G	x	C	C	C	C	C	C	C	C	C	C
G/A	7A	109344605	A	A	A		A	A	A	x	G	G	G	G	G	G	G	G	G	G
T/C	7A	109345221	C	C	C		C	C	C	x	T	T	T	T	T	T	T	T	T	T
C/G	7A	109346190	G	G	G		G	G	G	x	C	C	C	C	C	C	C	C	C	C
T/C	7A	109346199	C	C	C		C	C	C	x	T	T	T	T	T	T	T	T	T	T
C/T	7A	109346308	T	T	T		T	T	T	x	C	C	C	C	C	C	C	C	C	C
C/A	7A	109346775	A	A	A		A	A	A	x	C	C	C	C	C	C	C	C	C	C
G/A	7A	109346853	A	A	A		A	A	A	x	G	G	G	G	G	G	G	G	G	G
T/A	7A	109346898	A	A	A		A	A	A	x	T	T	T	T	T	T	T	T	T	T
C/T	7A	109347937	T	T	T		T	T	T	x	C	C	C	C	C	C	C	C	C	C
T/C	7A	109348045	C	C	C		C	C	C	x	T	T	T	T	T	T	T	T	T	T
T/C	7A	109348196	C	C	C		C	C	C	x	T	T	T	T	T	T	T	T	T	T
C/T	7A	109348202	T	T	T		T	T	T	x	C	C	C	C	C	C	C	C	C	C
A/G	7A	109348268	G	G	G		G	G	G	x	A	A	A	A	A	A	A	A	A	A
T/A	7A	109352301	A	A	A		A	A	A	x	T	T	T	T	T	T	T	T	T	T
T/C	7A	109353443	C	C	C		C	C	C	x	T	T	T	T	T	T	T	T	T	T
G/A	7A	109355606	A	A	A		A	A	A	x	G	G	G	G	G	G	G	G	G	G
A/C	7A	109356729	C	C	C		C	C	C	x	A	A	A	A	A	A	A	A	A	A
A/C	7A	109357520	C	C	C		C	C	C	x	A	A	A	A	A	A	A	A	A	A
G/C	7A	109357532	C	C	C		C	C	C	x	G	G	G	G	G	G	G	G	G	G
T/C	7A	109357703	C	C	C		C	C	C	x	T	T	T	T	T	T	T	T	T	T
C/G	7A	109358078	G	G	G		G	G	G	x	C	C	C	C	C	C	C	C	C	C
T/C	7A	109358099	C	C	C		C	C	C	x	T	T	T	T	T	T	T	T	T	T
T/C	7A	109358138	C	C	C		C	C	C	x	T	T	T	T	T	T	T	T	T	T
A/T	7A	109358150	T	T	T		T	T	T	x	A	A	A	A	A	A	A	A	A	A
T/C	7A	109358165	C	C	C		C	C	C	x	T	T	T	T	T	T	T	T	T	T
T/C	7A	109825677	C	C	C		C	C	C	x	T	T	T	T	T	T	T	T	T	T
G/C	7A	109825685	C	C	C		C	C	C	x	G	G	G	G	G	G	G	G	G	G
G/A	7A	109825722	A	A	A		A	A	A	x	G	G	G	G	G	G	G	G	G	G
C/T	7A	109842469	T	T	T		T	T	T	x	C	C	C	C	C	C	C	C	C	C
G/T	7A	109842478	T	T	T		T	T	T	x	G	G	G	G	G	G	G	G	G	G
G/A	7A	109842662	A	A	A		A	A	A	x	G	G	G	G	G	G	G	G	G	G
T/C	7A	110252630	C	C	C		C	C	C	x	T	T	T	T	T	T	T	T	T	T
A/G	7A	110252763	G	G	G		G	G	G	x	A	A	A	A	A	A	A	A	A	A
T/G	7A	110252896	G	G	G		G	G	G	x	T	T	T	T	T	T	T	T	T	T
C/T	7A	110253302	T	T	T		T	T	T	x	C	C	C	C	C	C	C	C	C	C
T/C	7A	110253757	C	C	C		C	C	C	x	T	T	T	T	T	T	T	T	T	T
A/G	7A	110253927	G	G	G		G	G	G	x	A	A	A	A	A	A	A	A	A	A
G/A	7A	110254222	A	A	A		A	A	A	x	G	G	G	G	G	G	G	G	G	G
A/G	7A	110254399	G	G	G		G	G	G	x	A	A	A	A	A	A	A	A	A	A
T/C	7A	110255212	C	C	C		C	C	C	x	T	T	T	T	T	T	T	T	T	T
C/T	7A	110407045	T	T	T		T	T	T	x	C	C	C	C	C	C	C	C	C	C
G/A	7A	110851781	A	A	A		A	A	A	x	G	G	G	G	G	G	G	G	G	G
T/C	7A	110851801	C	C	C		C	C	C	x	T	T	T	T	T	T	T	T	T	T
A/G	7A	110852385	G	G	G		G	G	G	x	A	A	A	A	A	A	A	A	A	A
A/G	7A	110853191	G	G	G		G	G	G	x	A	A	A	A	A	A	A	A	A	A
A/G	7A	110853724	G	G	G		G	G	G	x	A	A	A	A	A	A	A	A	A	A
A/T	7A	110853870	T	T	T		T	T	T	x	A	A	A	A	A	A	A	A	A	A
C/T	7A	110853902	T	T	T		T	T	T	x	C	C	C	C	C	C	C	C	C	C
A/G	7A	110854343	G	G	G		G	G	G	x	A	A	A	A	A	A	A	A	A	A
C/T	7A	110854553	T	T	T		T	T	T	x	C	C	C	C	C	C	C	C	C	C
A/G	7A	110854617	G	G	G		G	G	G	x	A	A	A	A	A	A	A	A	A	A
T/C	7A	110854766	C	C	C		C	C	C	x	T	T	T	T	T	T	T	T	T	T
G/C	7A	112263857	C	C	C		C	C	C	x	G	G	G	G	G	G	G	G	G	G
T/C	7A	112264810	C	C	C		C	C	C	x	T	T	T	T	T	T	T	T	T	T
T/C	7A	112265068	C	C	C		C	C	C	x	T	T	T	T	T	T	T	T	T	T
T/C	7A	112265233	C	C	C		C	C	C	x	T	T	T	T	T	T	T	T	T	T
C/T	7A	112265371	T	T	T		T	T	T	x	C	C	C	C	C	C	C	C	C	C
A/T	7A	112568770	T	T	T		T	T	T	x	A	A	A	A	A	A	A	A	A	A
T/C	7A	112568787	C	C	C		C	C	C	x	T	T	T	T	T	T	T	T	T	T
G/C	7A	112568844	C	C	C		C	C	C	x	G	G	G	G	G	G	G	G	G	G
A/C	7A	113370994	C	C	C		C	C	C	x	A	A	A	A	A	A	A	A	A	A
T/C	7A	113485949	C	C	C		C	C	C	x	T	T	T	T	T	T	T	T	T	T
A/C	7A	113486037	C	C	C		C	C	C	x	A	A	A	A	A	A	A	A	A	A
T/G	7A	113486135	G	G	G		G	G	G	x	T	T	T	T	T	T	T	T	T	T
A/G	7A	113486319	G	G	G		G	G	G	x	A	A	A	A	A	A	A	A	A	A
C/G	7A	113486402	G	G	G		G	G	G	x	C	C	C	C	C	C	C	C	C	C
G/C	7A	113486441	C	C	C		C	C	C	x	G	G	G	G	G	G	G	G	G	G
A/G	7A	115203857	G	G	G		G	G	G	x	A	A	A	A	A	A	A	A	A	A
G/C	7A	115204107	C	C	C		C	C	C	x	G	G	G	G	G	G	G	G	G	G
T/C	7A	115204122	C	C	C		C	C	C	x	T	T	T	T	T	T	T	T	T	T
C/T	7A	115204136	T	T	T		T	T	T	x	C	C	C	C	C	C	C	C	C	C
A/G	7A	115204579	G	G	G		G	G	G	x	A	A	A	A	A	A	A	A	A	A
G/A	7A	115204665	A	A	A		A	A	A	x	G	G	G	G	G	G	G	G	G	G
G/A	7A	115205000	A	A	A		A	A	A	x	G	G	G	G	G	G	G	G	G	G
C/T	7A	115205021	T	T	T		T	T	T	x	C	C	C	C	C	C	C	C	C	C
G/A	7A	115205636	A	A	A		A	A	A	x	G	G	G	G	G	G	G	G	G	G
A/T	7A	115207111	T	T	T		T	T	T	x	A	A	A	A	A	A	A	A	A	A
G/C	7A	115207401	C	C	C		C	C	C	x	G	G	G	G	G	G	G	G	G	G
G/A	7A	115208056	A	A	A		A	A	A	x	G	G	G	G	G	G	G	G	G	G
T/A	7A	115251220	A	A	A		A	A	A	x	T	T	T	T	T	T	T	T	T	T
T/C	7A	115251261	C	C	C		C	C	C	x	T	T	T	T	T	T	T	T	T	T
G/A	7A	115251451	A	A	A		A	A	A	x	G	G	G	G	G	G	G	G	G	G
C/T	7A	115252961	T	T	T		T	T	T	x	C	C	C	C	C	C	C	C	C	C
A/C	7A	115253064	C	C	C		C	C	C	x	A	A	A	A	A	A	A	A	A	A
C/A	7A	115254969	A	A	A		A	A	A	x	C	C	C	C	C	C	C	C	C	C
C/T	7A	115256547	T	T	T		T	T	T	x	C	C	C	C	C	C	C	C	C	C
C/G	7A	115257009	G	G	G		G	G	G	x	C	C	C	C	C	C	C	C	C	C
G/C	7A	115258294	C	C	C		C	C	C	x	G	G	G	G	G	G	G	G	G	G
G/T	7A	115258642	T	T	T		T	T	T	x	G	G	G	G	G	G	G	G	G	G
C/T	7A	115503038	T	T	T		T	T	T	x	C	C	C	C	C	C	C	C	C	C
A/G	7A	115806654	G	G	G		G	G	G	x	A	A	A	A	A	A	A	A	A	A
T/C	7A	115817302	C	C	C		C	C	C	x	T	T	T	T	T	T	T	T	T	T
T/C	7A	115868380	C	C	C		C	C	C	x	T	T	T	T	T	T	T	T	T	T
A/G	7A	116005459	G	G	G		G	G	G	x	A	A	A	A	A	A	A	A	A	A
T/C	7A	116005615	C	C	C		C	C	C	x	T	T	T	T	T	T	T	T	T	T
T/C	7A	116006316	C	C	C		C	C	C	x	T	T	T	T	T	T	T	T	T	T
T/C	7A	116006359	C	C	C		C	C	C	x	T	T	T	T	T	T	T	T	T	T
G/A	7A	116020144	A	A	A		A	A	A	x	G	G	G	G	G	G	G	G	G	G
A/G	7A	116113153	G	G	G		G	G	G	x	A	A	A	A	A	A	A	A	A	A
G/A	7A	116113272	A	A	A		A	A	A	x	G	G	G	G	G	G	G	G	G	G
A/G	7A	116113314	G	G	G		G	G	G	x	A	A	A	A	A	A	A	A	A	A
C/T	7A	116113770	T	T	T		T	T	T	x	C	C	C	C	C	C	C	C	C	C
T/C	7A	116114258	C	C	C		C	C	C	x	T	T	T	T	T	T	T	T	T	T
A/T	7A	116115140	T	T	T		T	T	T	x	A	A	A	A	A	A	A	A	A	A
C/T	7A	116122152	T	T	T		T	T	T	x	C	C	C	C	C	C	C	C	C	C
C/T	7A	116128677	T	T	T		T	T	T	x	C	C	C	C	C	C	C	C	C	C
G/C	7A	116130427	C	C	C		C	C	C	x	G	G	G	G	G	G	G	G	G	G
A/G	7A	116487012	G	G	G		G	G	G	x	A	A	A	A	A	A	A	A	A	A
G/A	7A	116650728	A	A	A		A	A	A	x	G	G	G	G	G	G	G	G	G	G
C/G	7A	116650749	G	G	G		G	G	G	x	C	C	C	C	C	C	C	C	C	C
G/T	7A	116650864	T	T	T		T	T	T	x	G	G	G	G	G	G	G	G	G	G
G/A	7A	116651611	A	A	A		A	A	A	x	G	G	G	G	G	G	G	G	G	G
A/G	7A	116652290	G	G	G		G	G	G	x	A	A	A	A	A	A	A	A	A	A
A/C	7A	116652629	C	C	C		C	C	C	x	A	A	A	A	A	A	A	A	A	A
G/C	7A	116654038	C	C	C		C	C	C	x	G	G	G	G	G	G	G	G	G	G
C/G	7A	116872666	G	G	G		G	G	G	x	C	C	C	C	C	C	C	C	C	C
A/G	7A	116873018	G	G	G		G	G	G	x	A	A	A	A	A	A	A	A	A	A
C/T	7A	116874549	T	T	T		T	T	T	x	C	C	C	C	C	C	C	C	C	C
A/G	7A	116875336	G	G	G		G	G	G	x	A	A	A	A	A	A	A	A	A	A
A/G	7A	116875348	G	G	G		G	G	G	x	A	A	A	A	A	A	A	A	A	A
G/A	7A	116875722	A	A	A		A	A	A	x	G	G	G	G	G	G	G	G	G	G
C/T	7A	116875731	T	T	T		T	T	T	x	C	C	C	C	C	C	C	C	C	C
G/A	7A	116875857	A	A	A		A	A	A	x	G	G	G	G	G	G	G	G	G	G
G/C	7A	116875926	C	C	C		C	C	C	x	G	G	G	G	G	G	G	G	G	G
G/A	7A	116876184	A	A	A		A	A	A	x	G	G	G	G	G	G	G	G	G	G
T/C	7A	116876295	C	C	C		C	C	C	x	T	T	T	T	T	T	T	T	T	T
C/T	7A	116876652	T	T	T		T	T	T	x	C	C	C	C	C	C	C	C	C	C
C/T	7A	116877536	T	T	T		T	T	T	x	C	C	C	C	C	C	C	C	C	C
A/G	7A	116877605	G	G	G		G	G	G	x	A	A	A	A	A	A	A	A	A	A
G/T	7A	116877925	T	T	T		T	T	T	x	G	G	G	G	G	G	G	G	G	G
T/C	7A	116877936	C	C	C		C	C	C	x	T	T	T	T	T	T	T	T	T	T
G/A	7A	117346388	A	A	A		A	A	A	x	G	G	G	G	G	G	G	G	G	G
C/T	7A	117346610	T	T	T		T	T	T	x	C	C	C	C	C	C	C	C	C	C
T/C	7A	117347753	C	C	C		C	C	C	x	T	T	T	T	T	T	T	T	T	T
T/G	7A	117347943	G	G	G		G	G	G	x	T	T	T	T	T	T	T	T	T	T
C/A	7A	117354393	A	A	A		A	A	A	x	C	C	C	C	C	C	C	C	C	C
T/C	7A	117788606	C	C	C		C	C	C	x	T	T	T	T	T	T	T	T	T	T
G/A	7A	117788633	A	A	A		A	A	A	x	G	G	G	G	G	G	G	G	G	G
T/A	7A	117789123	A	A	A		A	A	A	x	T	T	T	T	T	T	T	T	T	T
G/A	7A	117791394	A	A	A		A	A	A	x	G	G	G	G	G	G	G	G	G	G
G/C	7A	118145870	C	C	C		C	C	C	x	G	G	G	G	G	G	G	G	G	G
A/G	7A	118155621	G	G	G		G	G	G	x	A	A	A	A	A	A	A	A	A	A
A/G	7A	118155651	G	G	G		G	G	G	x	A	A	A	A	A	A	A	A	A	A
G/C	7A	118155659	C	C	C		C	C	C	x	G	G	G	G	G	G	G	G	G	G
C/A	7A	118155829	A	A	A		A	A	A	x	C	C	C	C	C	C	C	C	C	C
G/C	7A	118155953	C	C	C		C	C	C	x	G	G	G	G	G	G	G	G	G	G
T/C	7A	118156081	C	C	C		C	C	C	x	T	T	T	T	T	T	T	T	T	T
C/T	7A	118156120	T	T	T		T	T	T	x	C	C	C	C	C	C	C	C	C	C
T/C	7A	118156228	C	C	C		C	C	C	x	T	T	T	T	T	T	T	T	T	T
A/G	7A	118156255	G	G	G		G	G	G	x	A	A	A	A	A	A	A	A	A	A
G/A	7A	118156443	A	A	A		A	A	A	x	G	G	G	G	G	G	G	G	G	G
T/C	7A	118157034	C	C	C		C	C	C	x	T	T	T	T	T	T	T	T	T	T
C/T	7A	118157105	T	T	T		T	T	T	x	C	C	C	C	C	C	C	C	C	C
T/G	7A	118157462	G	G	G		G	G	G	x	T	T	T	T	T	T	T	T	T	T
G/A	7A	118157890	A	A	A		A	A	A	x	G	G	G	G	G	G	G	G	G	G
T/C	7A	118157926	C	C	C		C	C	C	x	T	T	T	T	T	T	T	T	T	T
C/G	7A	118158040	G	G	G		G	G	G	x	C	C	C	C	C	C	C	C	C	C
A/G	7A	118158142	G	G	G		G	G	G	x	A	A	A	A	A	A	A	A	A	A
A/C	7A	118158547	C	C	C		C	C	C	x	A	A	A	A	A	A	A	A	A	A
A/G	7A	118158832	G	G	G		G	G	G	x	A	A	A	A	A	A	A	A	A	A
C/T	7A	118158857	T	T	T		T	T	T	x	C	C	C	C	C	C	C	C	C	C
T/C	7A	118158908	C	C	C		C	C	C	x	T	T	T	T	T	T	T	T	T	T
T/C	7A	118159253	C	C	C		C	C	C	x	T	T	T	T	T	T	T	T	T	T
T/C	7A	118185072	C	C	C		C	C	C	x	T	T	T	T	T	T	T	T	T	T
G/C	7A	118185284	C	C	C		C	C	C	x	G	G	G	G	G	G	G	G	G	G
T/C	7A	118185319	C	C	C		C	C	C	x	T	T	T	T	T	T	T	T	T	T
C/T	7A	118185423	T	T	T		T	T	T	x	C	C	C	C	C	C	C	C	C	C
C/T	7A	118186235	T	T	T		T	T	T	x	C	C	C	C	C	C	C	C	C	C
G/A	7A	118186332	A	A	A		A	A	A	x	G	G	G	G	G	G	G	G	G	G
G/A	7A	118186360	A	A	A		A	A	A	x	G	G	G	G	G	G	G	G	G	G
A/G	7A	118186410	G	G	G		G	G	G	x	A	A	A	A	A	A	A	A	A	A
A/G	7A	118186611	G	G	G		G	G	G	x	A	A	A	A	A	A	A	A	A	A
G/A	7A	118186785	A	A	A		A	A	A	x	G	G	G	G	G	G	G	G	G	G
C/T	7A	118326945	T	T	T		T	T	T	x	C	C	C	C	C	C	C	C	C	C
G/C	7A	118327012	C	C	C		C	C	C	x	G	G	G	G	G	G	G	G	G	G
T/C	7A	118327149	C	C	C		C	C	C	x	T	T	T	T	T	T	T	T	T	T
G/C	7A	118327162	C	C	C		C	C	C	x	G	G	G	G	G	G	G	G	G	G
G/A	7A	118327273	A	A	A		A	A	A	x	G	G	G	G	G	G	G	G	G	G
C/T	7A	118328142	T	T	T		T	T	T	x	C	C	C	C	C	C	C	C	C	C
C/T	7A	118328386	T	T	T		T	T	T	x	C	C	C	C	C	C	C	C	C	C
T/C	7A	118328391	C	C	C		C	C	C	x	T	T	T	T	T	T	T	T	T	T
A/G	7A	118328562	G	G	G		G	G	G	x	A	A	A	A	A	A	A	A	A	A
G/A	7A	118329217	A	A	A		A	A	A	x	G	G	G	G	G	G	G	G	G	G
A/G	7A	118329316	G	G	G		G	G	G	x	A	A	A	A	A	A	A	A	A	A
C/T	7A	118329517	T	T	T		T	T	T	x	C	C	C	C	C	C	C	C	C	C
G/A	7A	118329879	A	A	A		A	A	A	x	G	G	G	G	G	G	G	G	G	G
T/C	7A	118329911	C	C	C		C	C	C	x	T	T	T	T	T	T	T	T	T	T
T/C	7A	118448321	C	C	C		C	C	C	x	T	T	T	T	T	T	T	T	T	T
A/G	7A	118448329	G	G	G		G	G	G	x	A	A	A	A	A	A	A	A	A	A
C/A	7A	118448755	A	A	A		A	A	A	x	C	C	C	C	C	C	C	C	C	C
T/C	7A	118448760	C	C	C		C	C	C	x	T	T	T	T	T	T	T	T	T	T
A/G	7A	118456430	G	G	G		G	G	G	x	A	A	A	A	A	A	A	A	A	A
G/T	7A	118456511	T	T	T		T	T	T	x	G	G	G	G	G	G	G	G	G	G
C/T	7A	118460240	T	T	T		T	T	T	x	C	C	C	C	C	C	C	C	C	C
G/A	7A	118460449	A	A	A		A	A	A	x	G	G	G	G	G	G	G	G	G	G
C/T	7A	118460725	T	T	T		T	T	T	x	C	C	C	C	C	C	C	C	C	C
C/T	7A	118460759	T	T	T		T	T	T	x	C	C	C	C	C	C	C	C	C	C
G/A	7A	118460797	A	A	A		A	A	A	x	G	G	G	G	G	G	G	G	G	G
G/T	7A	118461769	T	T	T		T	T	T	x	G	G	G	G	G	G	G	G	G	G
T/G	7A	118461788	G	G	G		G	G	G	x	T	T	T	T	T	T	T	T	T	T
T/C	7A	118466397	C	C	C		C	C	C	x	T	T	T	T	T	T	T	T	T	T
C/T	7A	119305721	T	T	T		T	T	T	x	C	C	C	C	C	C	C	C	C	C
T/G	7A	119306862	G	G	G		G	G	G	x	T	T	T	T	T	T	T	T	T	T
G/C	7A	119306888	C	C	C		C	C	C	x	G	G	G	G	G	G	G	G	G	G
G/C	7A	119702264	C	C	C		C	C	C	x	G	G	G	G	G	G	G	G	G	G
C/G	7A	119702387	G	G	G		G	G	G	x	C	C	C	C	C	C	C	C	C	C
G/C	7A	119702621	C	C	C		C	C	C	x	G	G	G	G	G	G	G	G	G	G
G/C	7A	119784833	C	C	C		C	C	C	x	G	G	G	G	G	G	G	G	G	G
G/A	7A	119784932	A	A	A		A	A	A	x	G	G	G	G	G	G	G	G	G	G
C/G	7A	119785306	G	G	G		G	G	G	x	C	C	C	C	C	C	C	C	C	C
G/A	7A	119789704	A	A	A		A	A	A	x	G	G	G	G	G	G	G	G	G	G
C/T	7A	119790390	T	T	T		T	T	T	x	C	C	C	C	C	C	C	C	C	C
A/G	7A	119790919	G	G	G		G	G	G	x	A	A	A	A	A	A	A	A	A	A
A/G	7A	119791449	G	G	G		G	G	G	x	A	A	A	A	A	A	A	A	A	A
T/C	7A	119791511	C	C	C		C	C	C	x	T	T	T	T	T	T	T	T	T	T
C/G	7A	119801221	G	G	G		G	G	G	x	C	C	C	C	C	C	C	C	C	C
C/T	7A	119801439	T	T	T		T	T	T	x	C	C	C	C	C	C	C	C	C	C
G/A	7A	119802050	A	A	A		A	A	A	x	G	G	G	G	G	G	G	G	G	G
T/C	7A	119813482	C	C	C		C	C	C	x	T	T	T	T	T	T	T	T	T	T
C/T	7A	120173255	T	T	T		T	T	T	x	C	C	C	C	C	C	C	C	C	C
C/T	7A	120173302	T	T	T		T	T	T	x	C	C	C	C	C	C	C	C	C	C
T/C	7A	120173458	C	C	C		C	C	C	x	T	T	T	T	T	T	T	T	T	T
A/G	7A	120174013	G	G	G		G	G	G	x	A	A	A	A	A	A	A	A	A	A
T/A	7A	120174552	A	A	A		A	A	A	x	T	T	T	T	T	T	T	T	T	T
C/T	7A	120174602	T	T	T		T	T	T	x	C	C	C	C	C	C	C	C	C	C
G/A	7A	120174627	A	A	A		A	A	A	x	G	G	G	G	G	G	G	G	G	G
G/A	7A	120175666	A	A	A		A	A	A	x	G	G	G	G	G	G	G	G	G	G
C/T	7A	120176228	T	T	T		T	T	T	x	C	C	C	C	C	C	C	C	C	C
T/C	7A	120176281	C	C	C		C	C	C	x	T	T	T	T	T	T	T	T	T	T
A/G	7A	120176352	G	G	G		G	G	G	x	A	A	A	A	A	A	A	A	A	A
A/G	7A	120898203	G	G	G		G	G	G	x	A	A	A	A	A	A	A	A	A	A
C/T	7A	120982037	T	T	T		T	T	T	x	C	C	C	C	C	C	C	C	C	C
C/A	7A	120983500	A	A	A		A	A	A	x	C	C	C	C	C	C	C	C	C	C
A/G	7A	120983538	G	G	G		G	G	G	x	A	A	A	A	A	A	A	A	A	A
A/G	7A	120983543	G	G	G		G	G	G	x	A	A	A	A	A	A	A	A	A	A
T/G	7A	120983615	G	G	G		G	G	G	x	T	T	T	T	T	T	T	T	T	T
C/T	7A	122040399	T	T	T		T	T	T	x	C	C	C	C	C	C	C	C	C	C
G/A	7A	122040455	A	A	A		A	A	A	x	G	G	G	G	G	G	G	G	G	G
C/T	7A	122040474	T	T	T		T	T	T	x	C	C	C	C	C	C	C	C	C	C
G/A	7A	122040775	A	A	A		A	A	A	x	G	G	G	G	G	G	G	G	G	G
G/A	7A	122040789	A	A	A		A	A	A	x	G	G	G	G	G	G	G	G	G	G
G/T	7A	122040828	T	T	T		T	T	T	x	G	G	G	G	G	G	G	G	G	G
C/T	7A	122040842	T	T	T		T	T	T	x	C	C	C	C	C	C	C	C	C	C
G/A	7A	122040850	A	A	A		A	A	A	x	G	G	G	G	G	G	G	G	G	G
C/T	7A	122041306	T	T	T		T	T	T	x	C	C	C	C	C	C	C	C	C	C
C/A	7A	122041418	A	A	A		A	A	A	x	C	C	C	C	C	C	C	C	C	C
A/G	7A	122041423	G	G	G		G	G	G	x	A	A	A	A	A	A	A	A	A	A
G/A	7A	122041500	A	A	A		A	A	A	x	G	G	G	G	G	G	G	G	G	G
T/G	7A	122041805	G	G	G		G	G	G	x	T	T	T	T	T	T	T	T	T	T
C/T	7A	122041838	T	T	T		T	T	T	x	C	C	C	C	C	C	C	C	C	C
C/T	7A	122041870	T	T	T		T	T	T	x	C	C	C	C	C	C	C	C	C	C
C/A	7A	122163415	A	A	A		A	A	A	x	C	C	C	C	C	C	C	C	C	C
T/C	7A	122165049	C	C	C		C	C	C	x	T	T	T	T	T	T	T	T	T	T
C/T	7A	122165107	T	T	T		T	T	T	x	C	C	C	C	C	C	C	C	C	C
T/C	7A	122180081	C	C	C		C	C	C	x	T	T	T	T	T	T	T	T	T	T
A/C	7A	122180805	C	C	C		C	C	C	x	A	A	A	A	A	A	A	A	A	A
G/A	7A	122181984	A	A	A		A	A	A	x	G	G	G	G	G	G	G	G	G	G
G/A	7A	122182129	A	A	A		A	A	A	x	G	G	G	G	G	G	G	G	G	G
A/C	7A	122182614	C	C	C		C	C	C	x	A	A	A	A	A	A	A	A	A	A
C/T	7A	122182969	T	T	T		T	T	T	x	C	C	C	C	C	C	C	C	C	C
C/T	7A	122184593	T	T	T		T	T	T	x	C	C	C	C	C	C	C	C	C	C
A/G	7A	122185280	G	G	G		G	G	G	x	A	A	A	A	A	A	A	A	A	A
A/C	7A	122185307	C	C	C		C	C	C	x	A	A	A	A	A	A	A	A	A	A
T/C	7A	122185337	C	C	C		C	C	C	x	T	T	T	T	T	T	T	T	T	T
C/G	7A	122194093	G	G	G		G	G	G	x	C	C	C	C	C	C	C	C	C	C
C/G	7A	122488683	G	G	G		G	G	G	x	C	C	C	C	C	C	C	C	C	C
T/C	7A	122488785	C	C	C		C	C	C	x	T	T	T	T	T	T	T	T	T	T
G/A	7A	122493955	A	A	A		A	A	A	x	G	G	G	G	G	G	G	G	G	G
C/T	7A	122494408	T	T	T		T	T	T	x	C	C	C	C	C	C	C	C	C	C
G/A	7A	122494465	A	A	A		A	A	A	x	G	G	G	G	G	G	G	G	G	G
C/T	7A	122761858	T	T	T		T	T	T	x	C	C	C	C	C	C	C	C	C	C
G/A	7A	124791785	A	A	A		A	A	A	x	G	G	G	G	G	G	G	G	G	G
G/A	7A	124792013	A	A	A		A	A	A	x	G	G	G	G	G	G	G	G	G	G
C/T	7A	124792792	T	T	T		T	T	T	x	C	C	C	C	C	C	C	C	C	C
C/T	7A	124793347	T	T	T		T	T	T	x	C	C	C	C	C	C	C	C	C	C
A/G	7A	124794352	G	G	G		G	G	G	x	A	A	A	A	A	A	A	A	A	A
A/G	7A	124794721	G	G	G		G	G	G	x	A	A	A	A	A	A	A	A	A	A
G/A	7A	124795262	A	A	A		A	A	A	x	G	G	G	G	G	G	G	G	G	G
T/G	7A	124795564	G	G	G		G	G	G	x	T	T	T	T	T	T	T	T	T	T
G/A	7A	124796418	A	A	A		A	A	A	x	G	G	G	G	G	G	G	G	G	G
A/G	7A	124796604	G	G	G		G	G	G	x	A	A	A	A	A	A	A	A	A	A
C/T	7A	125257250	T	T	T		T	T	T	x	C	C	C	C	C	C	C	C	C	C
C/T	7A	125260265	T	T	T		T	T	T	x	C	C	C	C	C	C	C	C	C	C
C/G	7A	125262865	G	G	G		G	G	G	x	C	C	C	C	C	C		C	C	C
G/A	7A	125265143	A	A	A		A	A	A	x	G	G	G	G	G	G	G	G	G	G
G/C	7A	125468190	C	C	C		C	C	C	x	G	G	G	G	G	G	G	G	G	G
C/G	7A	125468277	G	G	G		G	G	G	x	C	C	C	C	C	C	C	C	C	C
A/G	7A	125468283	G	G	G		G	G	G	x	A	A	A	A	A	A	A	A	A	A
A/C	7A	125469618	C	C	C		C	C	C	x	A	A	A	A	A	A	A	A	A	A
T/C	7A	125469629	C	C	C		C	C	C	x	T	T	T	T	T	T	T	T	T	T
C/T	7A	125471086	T	T	T		T	T	T	x	C	C	C	C	C	C	C	C	C	C
G/A	7A	125493218	A	A	A		A	A	A	x	G	G	G	G	G	G	G	G	G	G
C/T	7A	125493244	T	T	T		T	T	T	x	C	C	C	C	C	C	C	C	C	C
G/T	7A	125496115	T	T	T		T	T	T	x	G	G	G	G	G	G	G	G	G	G
A/C	7A	125496159	C	C	C		C	C	C	x	A	A	A	A	A	A	A	A	A	A
C/T	7A	125496277	T	T	T		T	T	T	x	C	C	C	C	C	C	C	C	C	C
G/A	7A	125496424	A	A	A		A	A	A	x	G	G	G	G	G	G	G	G	G	G
C/T	7A	125496429	T	T	T		T	T	T	x	C	C	C	C	C	C	C	C	C	C
C/T	7A	125496594	T	T	T		T	T	T	x	C	C	C	C	C	C	C	C	C	C
G/C	7A	125496613	C	C	C		C	C	C	x	G	G	G	G	G	G	G	G	G	G
G/A	7A	125496687	A	A	A		A	A	A	x	G	G	G	G	G	G	G	G	G	G
G/A	7A	125496755	A	A	A		A	A	A	x	G	G	G	G	G	G	G	G	G	G
G/C	7A	125496859	C	C	C		C	C	C	x	G	G	G	G	G	G	G	G	G	G
T/A	7A	125677971	A	A	A		A	A	A	x	T	T	T	T	T	T	T	T	T	T
G/C	7A	125678221	C	C	C		C	C	C	x	G	G	G	G	G	G	G	G	G	G
G/C	7A	125678227	C	C	C		C	C	C	x	G	G	G	G	G	G	G	G	G	G
C/G	7A	125678233	G	G	G		G	G	G	x	C	C	C	C	C	C	C	C	C	C
A/G	7A	125678602	G	G	G		G	G	G	x	A	A	A	A	A	A	A	A	A	A
T/C	7A	125714096	C	C	C		C	C	C	x	T	T	T	T	T	T	T	T	T	T
C/A	7A	125714112	A	A	A		A	A	A	x	C	C	C	C	C	C	C	C	C	C
G/C	7A	125715347	C	C	C		C	C	C	x	G	G	G	G	G	G	G	G	G	G
C/A	7A	126041141	A	A	A		A	A	A	x	C	C	C	C	C	C	C	C	C	C
T/C	7A	126041162	C	C	C		C	C	C	x	T	T	T	T	T	T	T	T	T	T
A/C	7A	126045707	C	C	C		C	C	C	x	A	A	A	A	A	A	A	A	A	A
T/C	7A	126045716	C	C	C		C	C	C	x	T	T	T	T	T	T	T	T	T	T
G/C	7A	126045737	C	C	C		C	C	C	x	G	G	G	G	G	G	G	G	G	G
C/G	7A	126045779	G	G	G		G	G	G	x	C	C	C	C	C	C	C	C	C	C
A/C	7A	126045947	C	C	C		C	C	C	x	A	A	A	A	A	A	A	A	A	A
G/C	7A	126045962	C	C	C		C	C	C	x	G	G	G	G	G	G	G	G	G	G
T/G	7A	126046088	G	G	G		G	G	G	x	T	T	T	T	T	T	T	T	T	T
T/C	7A	126046141	C	C	C		C	C	C	x	T	T	T	T	T	T	T	T	T	T
C/G	7A	126046289	G	G	G		G	G	G	x	C	C	C	C	C	C	C	C	C	C
C/G	7A	126046322	G	G	G		G	G	G	x	C	C	C	C	C	C	C	C	C	C
C/G	7A	126046493	G	G	G		G	G	G	x	C	C	C	C	C	C	C	C	C	C
C/T	7A	126046552	T	T	T		T	T	T	x	C	C	C	C	C	C	C	C	C	C
T/C	7A	126046589	C	C	C		C	C	C	x	T	T	T	T	T	T	T	T	T	T
G/C	7A	126049035	C	C	C		C	C	C	x	G	G	G	G	G	G	G	G	G	G
G/A	7A	126049137	A	A	A		A	A	A	x	G	G	G	G	G	G	G	G	G	G
C/T	7A	126049902	T	T	T		T	T	T	x	C	C	C	C	C	C	C	C	C	C
C/T	7A	126050049	T	T	T		T	T	T	x	C	C	C	C	C	C	C	C	C	C
G/C	7A	126577481	C	C	C		C	C	C	x	G	G	G	G	G	G	G	G	G	G
C/G	7A	126577502	G	G	G		G	G	G	x	C	C	C	C	C	C	C	C	C	C
C/G	7A	126577571	G	G	G		G	G	G	x	C	C	C	C	C	C	C	C	C	C
T/A	7A	126578315	A	A	A		A	A	A	x	T	T	T	T	T	T	T	T	T	T
C/T	7A	126927745	T	T	T		T	T	T	x	C	C	C	C	C	C	C	C	C	C
A/G	7A	126927951	G	G	G		G	G	G	x	A	A	A	A	A	A	A	A	A	A
A/T	7A	126928052	T	T	T		T	T	T	x	A	A	A	A	A	A	A	A	A	A
T/C	7A	126928241	C	C	C		C	C	C	x	T	T	T	T	T	T	T	T	T	T
C/T	7A	126928474	T	T	T		T	T	T	x	C	C	C	C	C	C	C	C	C	C
G/A	7A	126935292	A	A	A		A	A	A	x	G	G	G	G	G	G	G	G	G	G
C/G	7A	126935421	G	G	G		G	G	G	x	C	C	C	C	C	C	C	C	C	C
A/G	7A	126945439	G	G	G		G	G	G	x	A	A	A	A	A	A	A	A	A	A
G/A	7A	126946854	A	A	A		A	A	A	x	G	G	G	G	G	G	G	G	G	G
G/A	7A	126947746	A	A	A		A	A	A	x	G	G	G	G	G	G	G	G	G	G
T/C	7A	126948425	C	C	C		C	C	C	x	T	T	T	T	T	T	T	T	T	T
C/T	7A	126952838	T	T	T		T	T	T	x	C	C	C	C	C	C	C	C	C	C
A/G	7A	127046031	G	G	G		G	G	G	x	A	A	A	A	A	A	A	A	A	A
A/G	7A	127047373	G	G	G		G	G	G	x	A	A	A	A	A	A	A	A	A	A
C/T	7A	127048749	T	T	T		T	T	T	x	C	C	C	C	C	C	C	C	C	C
G/C	7A	127050122	C	C	C		C	C	C	x	G	G	G	G	G	G	G	G	G	G
G/A	7A	127050177	A	A	A		A	A	A	x	G	G	G	G	G	G	G	G	G	G
T/C	7A	127075172	C	C	C		C	C	C	x	T	T	T	T	T	T	T	T	T	T
G/C	7A	127075240	C	C	C		C	C	C	x	G	G	G	G	G	G	G	G	G	G
C/G	7A	127075449	G	G	G		G	G	G	x	C	C	C	C	C	C	C	C	C	C
C/G	7A	127075621	G	G	G		G	G	G	x	C	C	C	C	C	C	C	C	C	C
G/A	7A	127075745	A	A	A		A	A	A	x	G	G	G	G	G	G	G	G	G	G
G/T	7A	127334498	T	T	T		T	T	T	x	G	G	G	G	G	G	G	G	G	G
T/C	7A	127334536	C	C	C		C	C	C	x	T	T	T	T	T	T	T	T	T	T
C/T	7A	127348079	T	T	T		T	T	T	x	C	C	C	C	C	C	C	C	C	C
C/G	7A	127348445	G	G	G		G	G	G	x	C	C	C	C	C	C	C	C	C	C
T/A	7A	127348621	A	A	A		A	A	A	x	T	T	T	T	T	T	T	T	T	T
C/G	7A	127371770	G	G	G		G	G	G	x	C	C	C	C	C	C	C	C	C	C
G/T	7A	127571357	T	T	T		T	T	T	x	G	G	G	G	G	G	G	G	G	G
G/C	7A	127571607	C	C	C		C	C	C	x	G	G	G	G	G	G	G	G	G	G
C/T	7A	127571810	T	T	T		T	T	T	x	C	C	C	C	C	C	C	C	C	C
T/A	7A	127572125	A	A	A		A	A	A	x	T	T	T	T	T	T	T	T	T	T
C/T	7A	127572197	T	T	T		T	T	T	x	C	C	C	C	C	C	C	C	C	C
G/A	7A	127573438	A	A	A		A	A	A	x	G	G	G	G	G	G	G	G	G	G
C/T	7A	127573696	T	T	T		T	T	T	x	C	C	C	C	C	C	C	C	C	C
G/A	7A	127573771	A	A	A		A	A	A	x	G	G	G	G	G	G	G	G	G	G
C/T	7A	127573777	T	T	T		T	T	T	x	C	C	C	C	C	C	C	C	C	C
C/T	7A	127601828	T	T	T		T	T	T	x	C	C	C	C	C	C	C	C	C	C
G/A	7A	127601916	A	A	A		A	A	A	x	G	G	G	G	G	G	G	G	G	G
T/C	7A	127607473	C	C	C		C	C	C	x	T	T	T	T	T	T	T	T	T	T
C/G	7A	127666871	G	G	G		G	G	G	x	C	C	C	C	C	C	C	C	C	C
G/C	7A	127667003	C	C	C		C	C	C	x	G	G	G	G	G	G	G	G	G	G
G/A	7A	127667207	A	A	A		A	A	A	x	G	G	G	G	G	G	G	G	G	G
G/C	7A	127667246	C	C	C		C	C	C	x	G	G	G	G	G	G	G	G	G	G
C/T	7A	127674517	T	T	T		T	T	T	x	C	C	C	C	C	C	C	C	C	C
G/A	7A	127767536	A	A	A		A	A	A	x	G	G	G	G	G	G	G	G	G	G
C/T	7A	127767591	T	T	T		T	T	T	x	C	C	C	C	C	C	C	C	C	C
A/G	7A	127767887	G	G	G		G	G	G	x	A	A	A	A	A	A	A	A	A	A
T/C	7A	127770883	C	C	C		C	C	C	x	T	T	T	T	T	T	T	T	T	T
T/C	7A	127771447	C	C	C		C	C	C	x	T	T	T	T	T	T	T	T	T	T
A/G	7A	127773122	G	G	G		G	G	G	x	A	A	A	A	A	A	A	A	A	A
A/T	7A	127775278	T	T	T		T	T	T	x	A	A	A	A	A	A	A	A	A	A
G/A	7A	127775345	A	A	A		A	A	A	x	G	G	G	G	G	G	G	G	G	G
C/T	7A	127775873	T	T	T		T	T	T	x	C	C	C	C	C	C	C	C	C	C
C/T	7A	127834372	T	T	T		T	T	T	x	C	C	C	C	C	C	C	C	C	C
C/T	7A	127835904	T	T	T		T	T	T	x	C	C	C	C	C	C	C	C	C	C
T/C	7A	127836911	C	C	C		C	C	C	x	T	T	T	T	T	T	T	T	T	T
C/G	7A	127838537	G	G	G		G	G	G	x	C	C	C	C	C	C	C	C	C	C
G/A	7A	127838935	A	A	A		A	A	A	x	G	G	G	G	G	G	G	G	G	G
G/A	7A	128511086	A	A	A		A	A	A	x	G	G	G	G	G	G	G	G	G	G
G/C	7A	128511284	C	C	C		C	C	C	x	G	G	G	G	G	G	G	G	G	G
T/C	7A	128743647	C	C	C		C	C	C	x	T	T	T	T	T	T	T	T	T	T
C/T	7A	128744989	T	T	T		T	T	T	x	C	C	C	C	C	C	C	C	C	C
T/C	7A	128745065	C	C	C		C	C	C	x	T	T	T	T	T	T	T	T	T	T
A/G	7A	128745977	G	G	G		G	G	G	x	A	A	A	A	A	A	A	A	A	A
C/T	7A	128747059	T	T	T		T	T	T	x	C	C	C	C	C	C	C	C	C	C
T/C	7A	128754522	C	C	C		C	C	C	x	T	T	T	T	T	T	T	T	T	T
G/A	7A	128754568	A	A	A		A	A	A	x	G	G	G	G	G	G	G	G	G	G
T/G	7A	128755615	G	G	G		G	G	G	x	T	T	T	T	T	T	T	T	T	T
C/T	7A	128756016	T	T	T		T	T	T	x	C	C	C	C	C	C	C	C	C	C
A/G	7A	128756202	G	G	G		G	G	G	x	A	A	A	A	A	A	A	A	A	A
C/G	7A	128781193	G	G	G		G	G	G	x	C	C	C	C	C	C	C	C	C	C
G/C	7A	128781247	C	C	C		C	C	C	x	G	G	G	G	G	G	G	G	G	G
T/C	7A	128781358	C	C	C		C	C	C	x	T	T	T	T	T	T	T	T	T	T
G/T	7A	128781649	T	T	T		T	T	T	x	G	G	G	G	G	G	G	G	G	G
A/G	7A	128783873	G	G	G		G	G	G	x	A	A	A	A	A	A	A	A	A	A
A/G	7A	128783936	G	G	G		G	G	G	x	A	A	A	A	A	A	A	A	A	A
C/G	7A	128784264	G	G	G		G	G	G	x	C	C	C	C	C	C	C	C	C	C
T/C	7A	128830735	C	C	C		C	C	C	x	T	T	T	T	T	T	T	T	T	T
A/G	7A	128832097	G	G	G		G	G	G	x	A	A	A	A	A	A	A	A	A	A
G/A	7A	128832529	A	A	A		A	A	A	x	G	G	G	G	G	G	G	G	G	G
G/A	7A	128832597	A	A	A		A	A	A	x	G	G	G	G	G	G	G	G	G	G
G/A	7A	128895303	A	A	A		A	A	A	x	G	G	G	G	G	G	G	G	G	G
T/C	7A	128895489	C	C	C		C	C	C	x	T	T	T	T	T	T	T	T	T	T
C/T	7A	128897082	T	T	T		T	T	T	x	C	C	C	C	C	C	C	C	C	C
A/C	7A	128897179	C	C	C		C	C	C	x	A	A	A	A	A	A	A	A	A	A
A/T	7A	128897268	T	T	T		T	T	T	x	A	A	A	A	A	A	A	A	A	A
A/G	7A	128899124	G	G	G		G	G	G	x	A	A	A	A	A	A	A	A	A	A
C/T	7A	128906365	T	T	T		T	T	T	x	C	C	C	C	C	C	C	C	C	C
A/G	7A	128912134	G	G	G		G	G	G	x	A	A	A	A	A	A	A	A	A	A
T/C	7A	128912298	C	C	C		C	C	C	x	T	T	T	T	T	T	T	T	T	T
T/A	7A	128913300	A	A	A		A	A	A	x	T	T	T	T	T	T	T	T	T	T
C/T	7A	128913493	T	T	T		T	T	T	x	C	C	C	C	C	C	C	C	C	C
A/G	7A	128913608	G	G	G		G	G	G	x	A	A	A	A	A	A	A	A	A	A
G/A	7A	128913647	A	A	A		A	A	A	x	G	G	G	G	G	G	G	G	G	G
C/T	7A	128914039	T	T	T		T	T	T	x	C	C	C	C	C	C	C	C	C	C
T/G	7A	128914070	G	G	G		G	G	G	x	T	T	T	T	T	T	T	T	T	T
G/A	7A	128914082	A	A	A		A	A	A	x	G	G	G	G	G	G	G	G	G	G
T/A	7A	128914124	A	A	A		A	A	A	x	T	T	T	T	T	T	T	T	T	T
A/C	7A	128914160	C	C	C		C	C	C	x	A	A	A	A	A	A	A	A	A	A
T/C	7A	129259602	C	C	C		C	C	C	x	T	T	T	T	T	T	T	T	T	T
G/A	7A	129259782	A	A	A		A	A	A	x	G	G	G	G	G	G	G	G	G	G
G/A	7A	129259811	A	A	A		A	A	A	x	G	G	G	G	G	G	G	G	G	G
A/G	7A	129259818	G	G	G		G	G	G	x	A	A	A	A	A	A	A	A	A	A
T/A	7A	129259827	A	A	A		A	A	A	x	T	T	T	T	T	T	T	T	T	T
T/A	7A	129259989	A	A	A		A	A	A	x	T	T	T	T	T	T	T	T	T	T
G/A	7A	129260326	A	A	A		A	A	A	x	G	G	G	G	G	G	G	G	G	G
T/C	7A	129260767	C	C	C		C	C	C	x	T	T	T	T	T	T	T	T	T	T
C/G	7A	129262480	G	G	G		G	G	G	x	C	C	C	C	C	C	C	C	C	C
T/C	7A	129612310	C	C	C		C	C	C	x	T	T	T	T	T	T	T	T	T	T
T/C	7A	129612316	C	C	C		C	C	C	x	T	T	T	T	T	T	T	T	T	T
G/T	7A	129612500	T	T	T		T	T	T	x	G	G	G	G	G	G	G	G	G	G
C/T	7A	129614756	T	T	T		T	T	T	x	C	C	C	C	C	C	C	C	C	C
[truncated: 1,527 more rows]
