# Supplementary material for: Cloning of the wheat leaf rust resistance gene Lr47 introgressed from Aegilops speltoides
Source: Nat Commun. 2023 Sep 28;14:6072. doi: 10.1038/s41467-023-41833-2 (PMC10539295; doi:10.1038/s41467-023-41833-2)
Supplement: Supplementary file 6 — Supplementary Data 3 [file 41467_2023_41833_MOESM6_ESM.xlsx]

## Sheet: Supplementary Data 3
Supplementary Data 3. Primer sequences used in the study.
Marker	Type (enzyme)	Primer sequence 5'-3' (Forward)	Primer sequence 5'-3' (Reverse)	Size (bp)	Function
pku0738	CAPS (NspI)	GGATTAATGGAGCCTATGAT	GCAAACTCATATTCACTAGA	467	mapping
pku0745	InDel	ATTCTTATTGCTTGTCGTCT	AGGCTTTAATGTGAACTCC	882	mapping
pku0957	CAPS (BanII)	TTGACTGCCAAATTCCTGTAT	GACCGCTTCTCCCACTTCT	578	mapping
pku1026	InDel	CGGTGAAGCGGAACGAGGG	TAGTTGGGTCATTTGCCTCG	806	mapping
pku1084	InDel	GTGATACGGGACAGTAAGAC	TATCAGGCTCGGTGCTAAT	1417	mapping
pku1104	CAPS (HhaI)	TATCACGCACTTCAGGATTA	AATGTACTTGTAGCCATCCAC	978	mapping
pku1139	InDel	CGTGGCTTCCTTAGTCATC	CTAGTACATCTCTTAGCTACTG	475	mapping
pku1152	InDel	TTTTGGAGCCAACAATAGC	CGTTCACCTTTTGACCATACT	804	mapping
pku1176	CAPS (MspI)	CTTTGTTATGAAGGTACCGCT	CCCTGGAAGATATTAGATGC	672	mapping
pku1240	InDel	TGTATTGAATTTGAGTATTCGC	GATGACATCGCTTTGGTCT	927	mapping
pku1324	InDel	TCCTAGCAAACTGCGTCGT	GCGATGTATTACCAGCGAGA	965	mapping
pku1415	InDel	TCACCCCTGCTCTGAACTATT	GTTCGCCAGCAAGATGTAA	1321	mapping
pku1528	InDel	TTTTGGCTCTGTTATGGCG	GCAAGAAACGATACAGGAGGA	650	mapping
pku1589	InDel	CCTTTGAAGACATCCTCTGA	CTTCTGCCTTCCTAAGGG	687	mapping
pku1765	InDel	GTGGCGGTGGAAATGTAGC	AGTCTCCTGGTGAATCTGTAGTTG	822	mapping
pku2004	InDel	CAAGACTTTCCTCTACCTACT	AAGATTAGGAAAGGTGGAT	900	mapping
pku2198	InDel	TGTTTCTATAATAGGCATCG	TGGTTGGTACTATATTCGC	729	mapping
pku2216	InDel	TAAGCGCACGGTTACTACTA	CCCCACAACACCTACATGTT	637	mapping
pku2233	InDel	TCTGGAACTAAGAAGACCCGT	ATCCTTCTCCGAAACAGTAGA	1333	mapping
pkus760	CAPS (BstUI)	AGCGAGCAAAATGATGAAG	GTGATAATGATCATGCAGAT	451	mapping
pkus675	CAPS (MboII)	GAGGGCTGTAAACTGGCGA	CTAACCTTCAGATTTGCTTCAT	474	mapping
CS1100	CAPS (HphI)	TTGACTTGCCCACTAATGATACA	GACCGATACCAGAGCTACTGCT	1042	mapping
pkus633	CAPS (BbsI)	GCATCCCGTGCATCCACAC	ATGGCTACCAAAGATGAACTA	622	mapping
pkus175	Sequencing	AAGGAAGGGATCTACTTGG	AGAGCTACAGCACATCTGG	942	mapping
pkus234	CAPS (BanI)	AACACTGTCTCTGACTAAAGTG	CCGAGGTTAGGAAGACGCT	581	mapping
EMS8054F2R1		ACAGCACTAGCCTGTCATAT	GTTGGAGGGAATGAGCCTT	1415	EMS mutation
EMS8054F1R4		AAACAGCAAAGGTCCTCTCA	CTAGTTCACCTTGGATTACTGTT	2317	EMS mutation
EMS8054F7R7		AGTTACACAAGGTGGTATT	GTAAAAGCTTCAACTTACA	698	EMS mutation
HL-F766R766		ctaCCCATGAATCAAAACAACGG	aacCCGTTGTTTTGATTCATGGG		BSMV-Lr47 sgRNA vector
Lr47BSMVF2R1		ACAGCACTAGCCTGTCATAT	GTTGGAGGGAATGAGCCTT	1415	BSMV-Lr47 editing
Lr47SHF3/R7		AATCAAGTTCAGGTTTTCC	GTAAAAGCTTCAACTTACA	2386	haplotyping
Lr47SHF2/R1		ACAGCACTAGCCTGTCATAT	GTTGGAGGGAATGAGCCTT	1415	haplotyping
Lr47speF5R5		GCATATCCTTAGTGGTTGC	CCACCTTGTGTAACTCGAA	522	haplotyping
Lr47mas		ATCTGTACTATGTTCTCCTTTA	GCAAATCTTCTGGACATCTG	488	MAS
Lr47qPCRF2R3		ATGGAGACAGCCAAGGTTTT	TTGTTGAGGCCCTTACTGG	120	expression
p1300‑Lr47F1R1		CCATGATTACGAATTCGAGCTCCCTCGGTGAAGTTGGCGTCGAAGT	TCATGTCCTTCACAATACCACCTTGTGTAACT	3713	transgenic
p1300‑Lr47F2R2		GGACATGAAGAGGATATTATCACTCAGCTATTATGATTTGCC	ACGGCCAGTGCCAAGCTTCATGTTATAGGCAGGGGCGC	3569	transgenic
RC946-F1		CTCGAGGATGTTGAGGTTTGTCT			3’ RACE
RC946-F2		AGAATTCCAGCGATGAAGAGATG			3’ RACE
RC946-R2			TTTCTTTACTCGCTTCTCCAGGTT		5’ RACE
RC946-R3			GCGATCTCCATATCTCGACCTT		5’ RACE
SR-F31/R31		ATGGACGAGCTGTACAAGATGGAGATCGCCGCTGGGG	TGATTTCAGCGAATTCTCAACCAACAAGCTCCCCTAC		subcellular localization
SR-F34/R34		TACTTCTGCAAAGCTTATGGAGATCGCCGCTGGGG	TGCTCACCATGGATCCACCAACAAGCTCCCCTACATC		subcellular localization
SR-F31/R32		ATGGACGAGCTGTACAAGATGGAGATCGCCGCTGGGG	TGATTTCAGCGAATTCTCATATGTCATAGATTTCAATGGTGGG		subcellular localization
SR-F34/R35		TACTTCTGCAAAGCTTATGGAGATCGCCGCTGGGG	TGCTCACCATGGATCCTATGTCATAGATTTCAATG		subcellular localization
SR-F76/R76		ATGGACGAGCTGTACAAGATGGAGATCGCCGCTGGGG	GATCGGGGAAATTCGAGCTCTCAACCAACAAGCTCCCCTACA		subcellular localization/cell death
SR-F77/R77		CACGGGGGACTCTAGAATGGAGATCGCCGCTGGGGT	GCCTGGTACCCTCGAGACCAACAAGCTCCCCTACAT		subcellular localization/cell death
SR-F76/R88		ATGGACGAGCTGTACAAGATGGAGATCGCCGCTGGGG	GATCGGGGAAATTCGAGCTCTCATATGTCATAGATTTCAATG		subcellular localization/cell death
SR-F77/R89		CACGGGGGACTCTAGAATGGAGATCGCCGCTGGGGT	GCCTGGTACCCTCGAGTATGTCATAGATTTCAATG		subcellular localization/cell death
SR-F86/R86		ATGGACGAGCTGTACAAGGTTGACCAGACAAGGGATG	GATCGGGGAAATTCGAGCTCTCAATACTTGAGACCGATACC		cell death
SR-F87/R87		CACGGGGGACTCTAGAATGGTTGACCAGACAAGGGATG	GCCTGGTACCCTCGAGATACTTGAGACCGATACC		cell death
SR-F88/R88		ATGGACGAGCTGTACAAGGTAGGGAATTTAATCCAC	GATCGGGGAAATTCGAGCTCTCATATGTCATAGATTTCAATG		cell death
SR-F89/R89		CACGGGGGACTCTAGAATGGTAGGGAATTTAATCCAC	GCCTGGTACCCTCGAGTATGTCATAGATTTCAATG		cell death
SR-F97/R97		TGGAGGCCAGTGAATTCATGGAGATCGCCGCTGGG	CGAGCTCGATGGATCCTCAACCAACAAGCTCCCCTAC		Y2H
SR-F98/R98		TGGAGGCCAGTGAATTCGTTGACCAGACAAGGGAT	CGAGCTCGATGGATCCTCAATACTTGAGACCGATACC		Y2H
SR-F99/R99		TGGAGGCCAGTGAATTCGTAGGGAATTTAATCCAC	CGAGCTCGATGGATCCTCATATGTCATAGATTTCAATG		Y2H
SR-F100/R100		CCATGGAGGCCGAATTCATGGAGATCGCCGCTGGG	TGCAGGTCGACGGATCCTCAACCAACAAGCTCCCCTAC		Y2H
SR-F101/R101		CCATGGAGGCCGAATTCGTTGACCAGACAAGGGATG	TGCAGGTCGACGGATCCTCAATACTTGAGACCGATACCA		Y2H
SR-F102/R102		CCATGGAGGCCGAATTCGTAGGGAATTTAATCCACC	TGCAGGTCGACGGATCCTCATATGTCATAGATTTCAATG		Y2H
SR-F97/R99		TGGAGGCCAGTGAATTCATGGAGATCGCCGCTGGG	CGAGCTCGATGGATCCTCATATGTCATAGATTTCAATG		Y2H
SR-F100/R102		CCATGGAGGCCGAATTCATGGAGATCGCCGCTGGG	TGCAGGTCGACGGATCCTCATATGTCATAGATTTCAATG		Y2H
note: CAPS, cleaved amplified polymorphic sequence; InDel, insertion/deletion.
