# Supplementary material for: Cloning of the wheat leaf rust resistance gene Lr47 introgressed from Aegilops speltoides
Source: Nat Commun. 2023 Sep 28;14:6072. doi: 10.1038/s41467-023-41833-2 (PMC10539295; doi:10.1038/s41467-023-41833-2)
Supplement: Supplementary file 7 — Supplementary Data 4 [file 41467_2023_41833_MOESM7_ESM.xlsx]

## Sheet: Supplementary Data 4
Supplementary Data 4. Predicted genes within the candidate region based on the genomic sequence of Chinese Spring RefSeqv1.1.
Gene ID in CS	Location (bp)	Gene annotation
TraesCS7A02G110400	7A:67616871-67619966	Alpha/beta-hydrolase superfamily protein
TraesCS7A02G110500	7A:67671071-67673562	F-box protein
TraesCS7A02G110600	7A:67673826-67677871	Thiopurine S-methyltransferase, putative
TraesCS7A02G110700	7A:67984029-67989366	NBS-LRR-like resistance protein
TraesCS7A02G110800	7A:68022499-68024239	Disease resistance protein (TIR-NBS-LRR class) family
TraesCS7A02G110900	7A:68024384-68025667	Disease resistance family protein / LRR family protein
TraesCS7A02G111000	7A:68029184-68032394	NBS-LRR-like resistance protein
TraesCS7A02G111100	7A:68043136-68045123	Disease resistance protein (NBS-LRR class) family
TraesCS7A02G111200	7A:68075997-68086033	Disease resistance protein RPP13
TraesCS7A02G111300	7A:68087481-68094141	Mitogen-activated protein kinase
TraesCS7A02G111400	7A:68188195-68190915	AT4g33690/T16L1_180
TraesCS7A02G111500	7A:68211339-68212339	Short chain dehydrogenase/reductase
TraesCS7A02G111600	7A:68224364-68224665	Transmembrane protein, putative (DUF247)
TraesCS7A02G111700	7A:68227695-68236273	Agamous MADS-box transcription factor
TraesCS7A02G111800	7A:68325119-68337787	Agamous MADS-box transcription factor
TraesCS7A02G111900	7A:68740887-68762043	Agamous MADS-box transcription factor
TraesCS7A02G112000	7A:68858833-68861364	Protein IQ-DOMAIN 1
TraesCS7A02G112100	7A:68861835-68877654	F-box family protein
TraesCS7A02G112200	7A:68879324-68882714	Protein CHAPERONE-LIKE PROTEIN OF POR1, chloroplastic
TraesCS7A02G112300	7A:68885219-68889371	Post-GPI attachment to proteins factor 3
TraesCS7A02G112400	7A:68891832-68892053	BTB/POZ/MATH-domain protein
TraesCS7A02G112500	7A:68893717-68894354	COP1-interacting protein-like protein
TraesCS7A02G112600	7A:68900590-68901882	F-box family protein
TraesCS7A02G112700	7A:68904705-68906117	Acyl transferase
TraesCS7A02G112800	7A:69215036-69221040	P-loop containing nucleoside triphosphate hydrolases superfamily protein
TraesCS7A02G112900	7A:69225137-69225430	CLAVATA3/ESR (CLE)-related protein 1
TraesCS7A02G113000	7A:69401077-69405752	RER1A protein
TraesCS7A02G113100	7A:69526946-69527203	Clavata3/ESR (CLE) gene family member
TraesCS7A02G113200	7A:69536081-69536797	GDSL esterase/lipase
TraesCS7A02G113300	7A:69556221-69557117	Acidic endochitinase
TraesCS7A02G113400	7A:69568270-69569274	Short-chain dehydrogenase/reductase
TraesCS7A02G113500	7A:69618665-69619669	Short-chain dehydrogenase/reductase
TraesCS7A02G113600	7A:69901451-69902976	GDSL esterase/lipase
TraesCS7A02G113700	7A:69956965-69957861	Acidic endochitinase
TraesCS7A02G113800	7A:69974689-69975828	GDSL esterase/lipase
TraesCS7A02G113900	7A:70093816-70096202	GDSL esterase/lipase
TraesCS7A02G114000	7A:70107604-70107921	Transcription elongation factor 1
TraesCS7A02G114100	7A:70182689-70183973	Short chain dehydrogenase/reductase
TraesCS7A02G114200	7A:70236014-70238836	Actin cross-linking protein, putative (DUF569)
TraesCS7A02G114300	7A:70247051-70247699	Actin cross-linking protein, putative (DUF569)
TraesCS7A02G114400	7A:70255352-70265225	DNA topoisomerase
TraesCS7A02G114500	7A:70734559-70737052	Actin cross-linking protein (DUF569)
TraesCS7A02G114600	7A:70888265-70889863	Actin cross-linking protein, putative (DUF569)
TraesCS7A02G114700	7A:70894195-70894524	Transcription elongation factor 1-like protein
TraesCS7A02G114800	7A:70898292-70898501	Actin cross-linking protein (DUF569)
TraesCS7A02G114900	7A:71047313-71048512	F-box domain containing protein, expressed
TraesCS7A02G115000	7A:71118736-71118993	Transcription elongation factor 1-like protein
TraesCS7A02G115100	7A:71133773-71134708	Actin cross-linking protein, putative (DUF569)
TraesCS7A02G115200	7A:71136229-71141955	Hexosyltransferase
note: NBS-LRR (NLR) genes are highlighted in blue.
