# Supplementary material for: Cloning of the wheat leaf rust resistance gene Lr47 introgressed from Aegilops speltoides
Source: Nat Commun. 2023 Sep 28;14:6072. doi: 10.1038/s41467-023-41833-2 (PMC10539295; doi:10.1038/s41467-023-41833-2)
Supplement: Supplementary file 8 — Supplementary Data 5 [file 41467_2023_41833_MOESM8_ESM.xlsx]

## Sheet: Supplementary Data 5
Supplementary Data 5. Predicted genes within the candidate region based on the reference genome of the Ae. speltoides ‘TS01’.
Gene ID in TS01	Location (bp)	Gene annotation
Ae. speltoides.TS01.7B01G0192400.1	chr7B:62971279-62974590	-
Ae. speltoides.TS01.7B01G0192500.1	chr7B:62975190-62976474	RING-type zinc-finger
Ae. speltoides.TS01.7B01G0192600.1	chr7B:62977697-62980802	Proteasome subunit beta type-5-A-like
Ae. speltoides.TS01.7B01G0192700.2	chr7B:62988419-62992356	Putative serine esterase (DUF676)
Ae. speltoides.TS01.7B01G0192800.1	chr7B:63085342-63121451	Transposition
Ae. speltoides.TS01.7B01G0192900.1	chr7B:63175268-63179338	Thiopurine S-methyltransferase (TPMT)
Ae. speltoides.TS01.7B01G0193000.1	chr7B:63179693-63181846	F-box LRR-repeat MAX2 homolog
Ae. speltoides.TS01.7B01G0193100.1	chr7B:63208404-63229965	F-box LRR-repeat MAX2 homolog
Ae. speltoides.TS01.7B01G0193200.1	chr7B:63305555-63305866	F-box LRR-repeat MAX2 homolog
Ae. speltoides.TS01.7B01G0193300.1	chr7B:63306817-63311826	NBS-LRR-like resistance protein
Ae. speltoides.TS01.7B01G0193400.1	chr7B:63350266-63384723	Putative serine esterase (DUF676)
Ae.speltoides.TS01.7B01G0193500.1	chr7B:63387639-63401809	Putative serine esterase (DUF676)
Ae. speltoides.TS01.7B01G0193600.1	chr7B:63401945-63404013	-
Ae. speltoides.TS01.7B01G0193700.1	chr7B:63460013-63460756	Disease resistance protein
Ae. speltoides.TS01.7B01G0193800.2	chr7B:63486626-63496313	MADS-box transcription factor 25
Ae. speltoides.TS01.7B01G0193900.1	chr7B:63504801-63511053	MADS-box transcription factor
Ae.speltoides.TS01.7B01G0194000.1	chr7B:63533519-63535235	Protein of unknown function (DUF295)
Ae. speltoides.TS01.7B01G0194100.1	chr7B:63537297-63538219	Protein of unknown function (DUF295)
Ae. speltoides.TS01.7B01G0194200.1	chr7B:63542226-63542739	C-terminal catalytic domain
Ae. speltoides.TS01.7B01G0194300.1	chr7B:63566741-63580468	MADS-box transcription factor 25
Ae. speltoides.TS01.7B01G0194400.1	chr7B:63702414-63706920	Cellular response to glucose starvation
Ae. speltoides.TS01.7B01G0194500.1	chr7B:63716392-63717495	Protein modification by small protein conjugation or removal
Ae. speltoides.TS01.7B01G0194600.1	chr7B:63767294-63781344	Transposition
Ae. speltoides.TS01.7B01G0194700.1	chr7B:63793435-63795368	NBS-LRR-like resistance protein
Ae. speltoides.TS01.7B01G0194800.2	chr7B:63799411-63805689	NBS-LRR-like resistance protein
Ae. speltoides.TS01.7B01G0194900.1	chr7B:63866537-63867312	Salt stress response/antifungal
Ae. speltoides.TS01.7B01G0195000.1	chr7B:63909676-63910084	Salt stress response/antifungal
Ae. speltoides.TS01.7B01G0195100.1	chr7B:63945602-63947226	Carbohydrate-binding protein of the ER
Ae. speltoides.TS01.7B01G0195200.1	chr7B:63963993-63971551	Reverse transcriptase (RNA-dependent DNA polymerase)
Ae. speltoides.TS01.7B01G0195300.1	chr7B:64048244-64050651	Reverse transcriptase (RNA-dependent DNA polymerase)
Ae. speltoides.TS01.7B01G0195400.1	chr7B:64074855-64080816	Reverse transcriptase (RNA-dependent DNA polymerase)
Ae. speltoides.TS01.7B01G0195500.1	chr7B:64081425-64097219	Reverse transcriptase (RNA-dependent DNA polymerase)
Ae. speltoides.TS01.7B01G0195600.1	chr7B:64122441-64124954	Source UniProtKB
Ae. speltoides.TS01.7B01G0195700.1	chr7B:64150197-64151449	F-box domain
Ae. speltoides.TS01.7B01G0195800.1	chr7B:64171456-64175069	NBS-LRR-like resistance protein
Ae. speltoides.TS01.7B01G0195900.1	chr7B:64186706-64187089	Disease resistance protein
Ae. speltoides.TS01.7B01G0196000.1	chr7B:64440937-64441559	-
Ae. speltoides.TS01.7B01G0196100.1	chr7B:64472611-64474775	Protein desumoylation
Ae. speltoides.TS01.7B01G0196200.1	chr7B:64476234-64477580	Protein desumoylation
Ae. speltoides.TS01.7B01G0196300.1	chr7B:64479642-64480338	Protein desumoylation
Ae. speltoides.TS01.7B01G0196400.1	chr7B:64482007-64485184	Protein desumoylation
Ae. speltoides.TS01.7B01G0196500.1	chr7B:64515858-64518472	Ribonuclease H protein
Ae. speltoides.TS01.7B01G0196600.1	chr7B:64635583-64636779	Regulator of chromosome condensation (RCC1) repeat
Ae.speltoides.TS01.7B01G0196700.1	chr7B:64637378-64639566	Regulator of chromosome condensation (RCC1) repeat
Ae. speltoides.TS01.7B01G0196800.1	chr7B:64646577-64652501	P-loop containing nucleoside triphosphate hydrolases superfamily protein
Ae. speltoides.TS01.7B01G0196900.1	chr7B:64669585-64671030	N-CoR and TFIIIB'' DNA-binding domains
Ae. speltoides.TS01.7B01G0197000.1	chr7B:64765336-64767495	Transferase family
Ae. speltoides.TS01.7B01G0197100.1	chr7B:64770002-64771554	Protein of unknown function (DUF295)
Ae. speltoides.TS01.7B01G0197200.1	chr7B:64772226-64775871	Per1-like family
Ae. speltoides.TS01.7B01G0197300.1	chr7B:64781241-64781594	Per1-like family
Ae. speltoides.TS01.7B01G0197400.1	chr7B:64798552-64802604	Protein CHAPERONE-LIKE PROTEIN OF POR1-like
Ae. speltoides.TS01.7B01G0197500.1	chr7B:64805122-64806414	Protein of unknown function (DUF295)
Ae. speltoides.TS01.7B01G0197600.1	chr7B:64869148-64880952	P-loop containing nucleoside triphosphate hydrolases superfamily protein
Ae. speltoides.TS01.7B01G0197700.1	chr7B:64910820-64911713	NUDIX domain
Ae. speltoides.TS01.7B01G0197800.1	chr7B:65077438-65077749	-
Ae. speltoides.TS01.7B01G0197900.1	chr7B:65105035-65112910	-
Ae. speltoides.TS01.7B01G0198000.1	chr7B:65130780-65131496	GDSL-like Lipase/Acylhydrolase family
Ae. speltoides.TS01.7B01G0198100.4	chr7B:65137756-65139754	GDSL-like Lipase/Acylhydrolase family
Ae. speltoides.TS01.7B01G0198200.1	chr7B:65164911-65166470	Protein of unknown function (DUF2985)
Ae. speltoides.TS01.7B01G0198300.1	chr7B:65182276-65182560	Zinc-binding in reverse transcriptase
Ae. speltoides.TS01.7B01G0198400.1	chr7B:65191080-65191691	Belongs to the glycosyl hydrolase 18 family
Ae. speltoides.TS01.7B01G0198500.1	chr7B:65192662-65193558	Belongs to the glycosyl hydrolase 18 family
Ae. speltoides.TS01.7B01G0198600.1	chr7B:65199291-65200295	Oxidation-reduction process
Ae. speltoides.TS01.7B01G0198700.1	chr7B:65206502-65207398	Belongs to the glycosyl hydrolase 18 family
Ae. speltoides.TS01.7B01G0198800.1	chr7B:65220548-65220838	-
Ae. speltoides.TS01.7B01G0198900.1	chr7B:65253888-65257696	Crossover junction endonuclease MUS81
Ae. speltoides.TS01.7B01G0199000.1	chr7B:65258047-65258783	Crossover junction endonuclease
Ae. speltoides.TS01.7B01G0199100.1	chr7B:65266465-65268590	Belongs to the pyruvate kinase family
Ae. speltoides.TS01.7B01G0199200.1	chr7B:65297184-65298374	dUTP metabolic process
Ae. speltoides.TS01.7B01G0199300.1	chr7B:65303839-65305042	F-box associated domain
Ae. speltoides.TS01.7B01G0199400.1	chr7B:65335175-65337475	-
Ae. speltoides.TS01.7B01G0199500.1	chr7B:65340924-65341295	-
Ae. speltoides.TS01.7B01G0199600.1	chr7B:65346877-65350127	Source UniProtKB
Ae. speltoides.TS01.7B01G0199700.1	chr7B:65350779-65351216	Histidyl-tRNA synthetase
Ae. speltoides.TS01.7B01G0199800.1	chr7B:65352132-65353250	Zinc finger
Ae. speltoides.TS01.7B01G0199900.1	chr7B:65379570-65379914	-
Ae. speltoides.TS01.7B01G0200000.1	chr7B:65384662-65385333	AMP-binding enzyme
Ae. speltoides.TS01.7B01G0200100.1	chr7B:65387748-65388736	Protein of unknown function (DUF1218)
Ae. speltoides.TS01.7B01G0200200.1	chr7B:65404190-65406058	Eukaryotic porin
Ae. speltoides.TS01.7B01G0200300.1	chr7B:65498780-65499702	Belongs to the glycosyl hydrolase 18 family
Ae. speltoides.TS01.7B01G0200400.1	chr7B:65500460-65502171	Nodulin-like
Note: NBS-LRR (NLR) genes are highlighted in blue.
