# Supplementary material for: Cloning of the wheat leaf rust resistance gene Lr47 introgressed from Aegilops speltoides
Source: Nat Commun. 2023 Sep 28;14:6072. doi: 10.1038/s41467-023-41833-2 (PMC10539295; doi:10.1038/s41467-023-41833-2)
Supplement: Supplementary file 9 — Supplementary Data 6 [file 41467_2023_41833_MOESM9_ESM.xlsx]

## Sheet: Supplementary Data 6
Supplementary Data 6. 199 polymorphic sites used to generate the Neighbor-Joining tree.
#CHR.	POS.	Published reference genomes of hexaploid wheat						Recurrent parent	Lr47	Aegilops speltoides Tausch var. speltoides										Aegilops speltoides Tausch var. ligustica (Savign.) Fiori
		ArinaLrFor	Jagger	LongReach Lancer	SY Mattis	CDC LandMark	Chinese Spring	Kern	Kern Lr47	Y162	T2140002	PI 560751	PI 542260	PI 542270	AE1590	KU-2208A	KU-14601	KU-14605	KU-12963a	PI 542251	PI 542258	AE915	KU-2236	KU-7716	KU-7848
7A	41794014	GCCCG	GCCCG	GCCCG	GCCCG	GCCCG	GCCCG	GCCCG	GCCCC	N	GCCCG	GCCCG	N	GCCCG	GCCCG	GCCCG	GCCCG	GCCCC	GCCCG	GCCCC	GCCCG	GCCCG	GCCCG	N	GCCCC
7A	41794066	G	G	G	G	G	G	G	T	T	T	G	N	G	N	T	G	T	T	G	T	T	T	N	G
7A	41796230	A	A	A	A	A	A	A	T	N	N	N	A	A	A	A	A	T	A	A	A	A	A	A	A
7A	41796367	T	T	T	T	T	T	T	C	C	N	C	T	C	N	C	C	C	T	T	T	T	C	C	C
7A	41796794	G	G	G	G	G	G	G	A	A	A	A	A	A	A	N	A	A	A	A	A	A	A	G	N
7A	42303393	T	T	T	T	T	T	T	G	G	G	N	N	G	G	T	T	G	T	N	G	G	G	T	T
7A	42303408	G	G	G	G	G	G	G	A	A	A	N	N	A	A	G	A	A	G	N	A	A	G	A	G
7A	42303423	A	A	A	A	A	A	A	G	G	G	G	G	N	G	G	G	G	G	G	N	G	G	A	A
7A	42498256	A	A	A	A	A	A	A	T	N	T	T	T	T	T	T	A	T	T	T	T	T	A	N	N
7A	46710484	G	G	G	G	G	G	G	C	G	G	N	C	C	C	N	C	G	C	C	C	G	G	C	N
7A	46721278	G	G	G	G	G	G	G	A	A	A	A	A	G	A	G	A	G	G	A	N	A	G	N	A
7A	46967673	A	A	A	A	A	A	A	T	N	T	T	N	A	A	A	T	A	T	A	T	A	T	A	T
7A	48060906	C	C	C	C	C	C	C	G	G	G	G	G	G	G	N	G	C	G	G	G	G	G	C	G
7A	53628306	A	A	A	A	A	A	A	T	A	A	A	A	T	N	A	A	N	T	A	A	A	T	T	A
7A	53916027	T	T	T	T	T	T	T	C	N	T	C	T	C	N	T	T	T	C	N	T	T	T	C	C
7A	53916194	GTC	GTC	GTC	GTC	GTC	GTC	GTC	GCC	GCC	GCC	GCC	N	GTC	GCC	GCC	GCC	GCC	GCC	GCC	GCC	GCC	GTC	GCC	GCC
7A	53955420	T	T	T	T	T	T	T	A	G	G	G	G	G	G	G	G	G	G	G	G	A	G	G	G
7A	57626493	T	T	T	T	T	T	T	C	C	N	C	T	C	C	T	C	T	C	N	T	C	T	C	T
7A	58227632	CCTCT	CCTCT	CCTCT	CCTCT	CCTCT	CCTCT	CCTCT	CCTCG	N	N	CCTCG	CCTCT	CCTCT	CCTCG	CCTCT	CCTCT	CCTCT	CCTCG	N	CCTCT	CCTCG	CCTCT	CCTCG	CCTCT
7A	58227669	AA	AA	AA	AA	AA	AA	AA	AG	AG	AG	AG	AG	AG	AG	AG	AG	AG	AG	AG	AG	AG	AG	AG	AA
7A	59389337	A	A	A	A	A	A	A	G	A	G	A	A	A	A	G	G	A	N	G	A	A	G	N	N
7A	60730882	G	G	G	G	G	G	G	A	A	A	N	G	G	G	G	G	G	N	G	G	A	G	N	G
7A	63054675	G	G	G	G	G	G	G	A	A	G	N	A	G	G	G	N	N	A	G	A	A	A	A	A
7A	63055592	TC	TC	TC	TC	TC	TC	TC	CC	N	N	N	TC	TC	TC	TC	CC	TC	TC	TC	TC	TC	TC	TC	TC
7A	64843957	T	T	T	T	T	T	T	C	N	C	N	T	T	T	T	T	T	T	N	T	T	T	T	T
7A	65007052	CC	CC	CC	CC	CC	CC	CC	CA	CA	CA	CA	N	CC	N	CA	CA	CA	CC	N	CC	CA	CC	CC	CC
7A	65008008	A	A	A	A	A	A	A	G	G	G	G	N	A	G	G	G	A	A	N	G	G	A	G	G
7A	65974218	C	C	C	C	C	C	C	T	N	C	T	C	C	C	C	T	T	T	T	T	T	N	C	N
7A	65975554	C	C	C	C	C	C	C	A	A	A	A	C	C	C	C	C	C	C	N	A	A	C	C	N
7A	67676116	N	N	T	T	T	T	T	A	A	A	A	T	A	A	A	A	T	A	A	A	T	N	N	T
7A	68881857	C	C	C	C	C	C	C	T	C	C	N	C	C	C	C	T	C	C	N	C	C	T	N	C
7A	71143809	C	C	C	C	C	C	C	G	G	N	G	G	C	C	C	C	N	C	G	G	G	G	C	C
7A	71143857	TAC	TAC	TAC	TAC	TAC	TAC	TAC	TAG	TAG	TAG	TAG	TAT	TAG	TAG	TAG	TAG	TAG	TAG	TAT	TAT	TAT	TAG	TAG	TAG
7A	71145109	G	G	G	G	G	G	G	A	A	N	A	G	G	G	G	A	A	G	G	G	G	G	G	G
7A	71145208	C	C	C	C	C	C	C	G	N	G	G	C	C	C	N	G	G	G	N	C	C	G	G	G
7A	74407051	A	A	A	A	A	A	A	G	N	N	N	A	A	A	A	G	A	A	A	A	A	A	A	A
7A	74409757	T	T	T	T	T	T	T	C	C	C	C	C	T	C	T	C	C	C	C	C	C	C	T	C
7A	76499702	T	T	T	T	T	T	T	C	C	C	C	N	N	T	C	C	C	T	T	T	C	C	T	C
7A	78433395	T	T	T	T	T	T	T	C	N	T	T	N	T	T	N	T	C	C	T	T	T	T	T	C
7A	79539324	G	G	G	G	G	G	G	A	N	A	N	G	G	G	G	A	A	G	G	G	G	N	G	G
7A	79542770	TGC	TGC	TGC	TGC	TGC	TGC	TGC	CGC	CGC	CGC	CGC	N	TGC	CGC	CGC	CGC	CGC	CGC	CGC	TGC	CAC	N	CGC	CAC
7A	79625345	A	A	A	A	A	A	A	G	G	G	N	G	A	N	G	A	G	A	G	A	A	G	N	G
7A	79625768	AGGAA	AGGAA	AGGAA	AGGAA	AGGAA	AGGAA	AGGAA	AGAAA	N	AGAAA	AGAAA	N	AGAAA	AGGAA	AGAAA	AGAAA	AGAAA	AGGAA	N	AGGAA	AGGAA	AGGAA	AGGAA	AGGAA
7A	81859272	C	C	C	C	C	C	C	G	N	G	C	C	C	C	C	C	C	G	C	C	C	C	C	C
7A	81859299	C	C	C	C	C	C	C	A	A	A	A	C	C	C	C	C	C	A	C	A	A	A	C	A
7A	83287133	T	T	T	T	T	T	T	C	N	N	N	T	T	T	T	T	C	T	T	T	T	T	T	T
7A	83287181	A	A	A	A	A	A	A	G	G	N	N	A	A	N	A	A	G	G	A	A	G	A	A	A
7A	83287266	G	G	G	G	G	G	G	A	N	A	N	G	G	G	G	G	A	G	G	G	G	G	G	G
7A	83537618	C	C	C	C	C	C	C	T	C	N	N	C	C	C	C	C	T	C	C	C	C	C	C	C
7A	83538879	ATG	ATG	ATG	ATG	ATG	ATG	ATG	ATA	ATG	ATA	ATA	ATA	ATA	ATG	ATA	ATA	ATA	ATA	ATA	ATA	ATG	ATG	ATA	ATG
7A	83538971	G	G	G	G	G	G	G	C	N	N	C	C	C	G	C	C	C	C	C	C	G	G	C	G
7A	83538983	G	G	G	G	G	G	G	A	N	N	N	G	G	G	G	G	A	G	G	G	G	G	G	G
7A	83539181	CGGT	CGGT	CGGT	CGGT	CGGT	CGGT	CGGT	GGGT	N	N	GGGT	GGGT	GGGT	CGGT	GGGT	GGGT	GGGT	GGGT	GGGT	GGGT	CGGT	CGGT	GGGT	CGGT
7A	83539931	A	A	A	A	A	A	A	G	N	N	G	N	G	A	G	G	G	G	G	G	A	A	G	A
7A	83540126	CAG	CAG	CAG	CAG	CAG	CAG	CAG	AAG	N	N	N	CAG	CAG	CAG	CAG	AAG	AAG	AAG	CAG	AAG	CAG	CAG	CAG	CAG
7A	83540331	A	A	A	A	A	A	A	G	N	N	N	A	A	A	A	A	G	A	A	A	A	A	A	A
7A	83540529	GTAG	GTAG	GTAG	GTAG	GTAG	GTAG	GTAG	ATAG	N	ATAG	N	GTAG	GTAG	ATAA	GTAG	GTAG	ATAG	GTAG	GTAG	GTAG	ATAA	ATAA	GTAG	ATAA
7A	83540583	A	A	A	A	A	A	A	G	G	G	G	G	G	A	G	G	G	G	G	G	A	N	G	A
7A	83721640	C	C	C	C	C	C	C	T	N	N	N	C	C	C	C	C	T	C	C	C	C	C	C	C
7A	83721649	T	T	T	T	T	T	T	C	N	C	C	N	C	N	C	C	C	T	T	T	T	T	C	C
7A	83721691	C	C	C	C	C	C	C	T	N	N	N	C	C	C	C	C	T	C	C	C	C	C	C	C
7A	83721769	C	C	C	C	C	C	C	T	N	N	N	C	T	C	T	C	T	C	C	C	C	C	T	C
7A	83776904	CG	CG	CG	CG	CG	CG	CG	CA	CA	CA	CA	CA	CA	CA	CA	GA	GA	N	N	CA	GA	CA	N	CA
7A	83777012	C	C	C	C	C	C	C	G	G	G	N	N	G	G	N	C	C	C	C	G	C	C	C	C
7A	83792272	CGCG	CGCG	CGCG	CGCG	CGCG	CGCG	CGCG	CGCC	CGCC	CGCC	N	CGCC	CGCC	CGCC	CGCC	CGCC	CGCG	CGCC	N	CGCC	N	CGCG	CGCG	CGCG
7A	84746836	C	C	C	C	C	C	C	T	T	T	T	C	T	T	C	T	T	T	T	T	T	C	C	N
7A	85076631	C	C	C	C	C	C	C	G	G	G	G	A	A	N	A	A	G	A	G	A	G	G	G	G
7A	85344701	CCTAG	CCTAG	CCTAG	CCTAG	CCTAG	CCTAG	CCTAG	CTTAG	CTTAG	CTTAG	CTTAG	CTTAG	CTTAG	N	CTTAG	TTTAG	N	CTTAG	CTTAG	CTTAG	CTTAG	N	TTTAG	CTTAG
7A	85344794	C	C	C	C	C	C	C	G	G	G	N	N	G	G	G	G	G	C	N	G	G	C	G	C
7A	85344863	C	C	C	C	C	C	C	T	T	T	N	N	C	C	T	C	C	C	C	C	C	C	C	C
7A	85344962	T	T	T	T	T	T	T	C	C	C	C	C	C	C	C	C	C	C	T	T	C	N	N	N
7A	85601129	T	T	T	T	T	T	T	C	C	T	C	C	T	C	T	C	C	C	N	N	T	C	C	N
7A	85601150	A	A	A	A	A	A	A	G	G	N	G	A	A	G	G	A	A	G	N	N	G	G	G	G
7A	85601174	GATT	GATT	GATT	GATT	GATT	GATT	GATT	GATC	GATC	N	GATC	GATT	GATT	GATC	GATT	GATT	GATT	GATC	GATC	N	GATT	GATT	GATT	GATC
7A	86050019	G	G	G	G	G	G	G	A	A	A	N	G	G	A	G	G	A	G	N	G	A	G	G	G
7A	87307956	T	T	T	T	T	T	T	C	N	N	N	T	C	T	T	C	C	T	T	T	T	T	T	T
7A	87308357	AACTT	AACTT	AACTT	AACTT	AACTT	AACTT	AACTT	GAGTT	N	N	N	GACTT	GAGTT	GACTT	GACTT	GAGTT	GAGTT	GACTT	GACTT	GACTT	GACTT	GACTT	GACTT	GACTT
7A	88988550	G	G	G	G	G	G	G	A	A	A	A	A	G	A	G	G	G	A	G	N	A	G	N	A
7A	90617236	C	C	C	C	C	C	C	A	A	A	A	N	A	A	A	A	C	A	C	A	A	A	A	C
7A	90617337	GGCG	GGCG	GGCG	GGCG	GGCG	GGCG	GGCG	GGCA	N	GGCA	N	GGCG	GGCG	N	GGCG	GGCG	GGCA	GGCG	GGCA	GGCG	GGCG	GGCG	GGCG	GGCA
7A	90617409	C	C	C	C	C	C	C	T	T	N	N	T	T	N	T	T	C	T	C	T	T	T	T	C
7A	90617565	T	T	T	T	T	T	T	C	C	C	C	C	T	N	T	C	C	C	C	C	C	T	C	C
7A	90617616	C	C	C	C	C	C	C	G	N	N	G	N	C	C	C	C	C	C	C	C	C	C	C	C
7A	90617672	G	G	G	G	G	G	G	T	N	T	T	N	G	G	G	G	G	G	G	G	G	N	G	G
7A	90619079	TCT	TCT	TCT	TCT	TCT	TCT	TCT	TCC	TCC	N	TCC	N	TCT	TCC	TCC	TCC	TCC	TCT	N	TCC	TCC	TCT	TCC	TCC
7A	90620590	ATCC	ATCC	ATCC	ATCC	ATCC	ATCC	ATCC	ATCT	ATCT	ATCC	N	ATCT	ATCC	ATCT	ATCT	ATCT	ATCT	ATCT	ATCT	ATCT	ATCT	ATCC	N	ATCT
7A	90661026	T	T	T	T	T	T	T	C	C	C	C	T	N	C	T	T	T	T	T	T	T	T	N	N
7A	90661033	C	C	C	C	C	C	C	T	T	T	T	C	N	T	C	C	C	T	C	C	C	C	N	N
7A	92891842	A	A	A	A	A	A	A	C	C	N	N	A	C	C	A	C	C	C	N	A	C	A	C	A
7A	92892729	C	C	C	C	C	C	C	T	T	N	N	C	T	T	C	C	T	T	C	C	T	C	C	C
7A	92892753	T	T	T	T	T	T	T	G	G	N	N	T	G	G	T	T	G	G	T	T	G	T	T	T
7A	92892908	A	A	A	A	A	A	A	G	G	G	G	A	G	G	N	A	G	G	A	G	G	A	G	G
7A	94401871	A	A	A	A	A	A	A	G	G	G	G	G	G	G	G	G	N	A	G	G	G	G	A	G
7A	94401883	G	G	G	G	G	G	G	T	T	N	N	G	G	N	G	G	G	G	G	G	T	G	G	G
7A	99803759	A	A	A	A	A	A	A	G	G	A	A	A	G	G	A	A	A	A	G	A	A	G	G	G
7A	99813050	G	G	G	G	G	G	G	A	A	N	N	N	A	A	G	G	G	G	A	G	G	A	A	A
7A	100713207	C	C	C	C	C	C	C	T	T	T	T	N	T	T	N	T	T	C	C	T	T	T	N	C
7A	100713289	CA	CA	CA	CA	CA	CA	CA	TG	TG	TG	N	N	CG	N	CG	CG	CG	CA	CA	CG	TG	CG	TG	CA
7A	100761777	C	C	C	C	C	C	C	A	A	A	N	C	A	N	C	A	C	C	A	A	C	C	N	A
7A	100761921	C	C	C	C	C	C	C	G	G	G	N	C	G	N	C	G	C	C	G	G	C	C	N	G
7A	106199454	G	G	G	G	G	G	G	A	A	A	G	G	G	N	G	N	G	G	G	G	G	G	G	N
7A	106200227	T	T	T	T	T	T	T	C	C	C	T	T	T	N	T	N	T	T	T	T	T	T	T	T
7A	106242160	C	C	C	C	C	C	C	T	N	T	N	C	T	C	C	T	C	C	C	C	C	C	C	N
7A	108751849	G	G	G	G	G	G	G	A	G	A	A	A	A	G	N	G	A	A	G	G	G	N	N	A
7A	109356390	GGAG	GGAG	GGAG	GGAG	GGAG	GGAG	GGAG	AGAG	AGAG	AGAG	AGAG	AGAG	AGAG	AGAG	AGAG	AGAG	AGAG	AGAA	AGAG	AGAG	AGAG	N	AGAG	AGAG
7A	110252823	G	G	G	G	G	G	G	A	N	N	N	G	A	C	G	C	C	G	G	G	G	A	A	G
7A	110853449	A	A	A	A	A	A	A	G	G	N	A	A	A	A	A	N	A	G	A	A	N	A	A	A
7A	110853541	T	T	T	T	N	T	T	C	C	N	T	T	T	T	T	N	T	C	T	T	N	T	T	T
7A	112265581	TG	TG	TG	TG	TG	TG	TG	TC	TC	TC	TC	TC	TC	N	TC	TC	TC	CC	TC	TC	CC	TC	TC	N
7A	112265764	A	A	A	A	A	A	A	T	T	T	T	T	N	T	T	T	A	T	T	T	T	T	T	A
7A	115205299	T	T	T	T	T	T	T	C	N	N	T	C	C	N	T	C	T	C	T	C	C	T	T	T
7A	115205365	G	G	G	G	G	G	G	T	N	N	G	G	T	N	G	G	G	T	G	T	G	G	G	G
7A	115206225	T	T	T	T	T	T	T	C	C	T	T	T	C	N	T	T	T	T	T	T	T	T	T	N
7A	115206355	A	A	A	A	A	A	A	G	G	N	A	G	G	N	G	G	G	N	G	A	A	A	G	A
7A	115206533	T	T	T	T	T	T	T	C	A	T	N	C	C	A	T	C	C	N	C	T	T	T	T	T
7A	115804171	C	C	C	C	C	C	C	T	C	C	C	N	C	N	T	C	T	C	N	T	T	T	T	C
7A	115817681	C	C	C	C	C	C	C	A	C	C	C	A	A	C	N	N	A	C	A	A	A	A	A	A
7A	116115272	A	A	A	A	A	A	A	G	A	A	A	G	G	A	G	G	G	N	G	A	A	A	G	G
7A	116130187	CG	CG	CG	CG	CG	CG	CG	GC	GG	GG	GG	GG	CG	GG	GG	GC	N	CG	N	GC	GG	GG	GC	GC
7A	116130423	TGGAG	TGGAG	TGGAG	TGGAG	TGGAG	TGGAG	TGGAG	TGGAC	TGGAC	TGGAC	TGGAC	TGGAC	TGGAG	TGGAC	TGGAC	TGGAC	TGGAC	TGGAG	N	TGGAG	TGGAC	N	TGGAG	TGGAG
7A	116130475	A	A	A	A	A	A	A	G	A	A	A	A	A	A	A	A	A	G	A	A	A	N	A	A
7A	117347346	T	T	T	T	T	T	T	C	T	N	T	T	T	T	T	T	T	C	T	T	T	N	T	T
7A	117347632	G	G	G	G	G	G	G	A	G	N	G	G	G	G	G	G	G	A	G	G	G	N	G	G
7A	117347650	A	A	A	A	A	A	A	C	A	C	A	A	A	A	A	N	A	C	A	A	A	N	A	A
7A	119784628	A	A	A	A	A	A	A	G	A	A	A	A	G	N	A	N	A	N	A	A	A	A	A	A
7A	122195990	G	G	G	G	G	G	G	A	A	A	A	N	G	N	G	A	N	G	A	A	A	G	A	A
7A	122196032	T	T	T	T	T	T	T	C	C	C	C	C	C	C	T	C	N	T	C	C	C	C	C	N
7A	122494166	AAGT	AAGT	AAGT	AAGT	AAGT	AAGT	AAGT	AAAT	AAAT	AAGT	AAAT	AAAT	AAAT	AAGT	N	AAAT	N	AAGT	AAGT	AAGT	AAAT	AAAT	AAAT	N
7A	125260335	G	G	G	G	G	G	G	T	N	T	T	G	T	G	N	T	G	G	T	G	G	T	G	G
7A	126051485	A	A	A	A	A	A	A	C	C	C	N	A	A	N	C	C	C	C	C	C	C	C	C	C
7A	126051591	TCCGAG	N	TCCGAG	TCCGAG	TCCGAG	TCCGAG	TCCGAG	CCCGAG	N	N	CCCGAG	CCCGAG	CCCGAG	TCCGAG	N	TCCGAG	CCCGAG	CCCGAG	CCCGAG	CCCGAG	CCCGAG	CCCGAG	CCCGAG	CCCGAG
7A	126953106	AAT	AAT	AAT	AAT	AAT	AAT	AAT	AAC	AAT	AAT	AAC	AAC	AAC	AAT	AAT	AAC	AAC	AAC	AAC	AAC	AAC	AAC	AAC	AAC
7A	127574674	A	A	A	A	A	A	A	C	A	A	C	C	A	A	A	A	A	N	N	A	C	N	C	A
7A	127574681	G	G	G	G	G	G	G	A	G	G	A	A	G	G	G	G	G	N	N	G	A	N	A	G
7A	127595499	G	G	G	G	G	G	G	A	G	G	G	G	G	G	G	A	N	G	G	A	A	N	G	A
7A	127595862	A	A	A	A	A	A	A	T	A	A	A	A	A	A	A	T	T	A	A	T	T	T	A	T
7A	127601780	C	C	C	C	C	C	C	T	C	C	C	C	C	C	C	T	T	C	C	C	C	C	C	C
7A	127601828	CCCT	CCCT	CCCT	CCCT	CCCT	CCCT	CCCT	TCCT	TCCT	TCCT	N	TCAT	TCCT	TCCT	TCCT	TCCT	TCCT	TCCT	TCAT	TCAT	TCCT	TCAT	TCCT	TCAT
7A	127601841	T	T	T	T	T	T	T	C	N	N	T	T	C	C	T	C	C	N	T	T	T	T	C	T
7A	127601888	T	T	T	T	T	T	T	C	C	C	N	T	C	C	C	C	C	N	T	T	C	T	C	T
7A	127767702	T	T	T	T	T	T	T	C	C	C	N	C	T	N	T	C	C	C	T	T	T	N	T	T
7A	127767871	A	A	A	A	A	A	A	G	N	N	G	G	A	A	G	G	G	A	G	A	G	N	A	A
7A	127836647	A	A	A	A	A	A	A	G	A	A	A	N	A	A	N	G	G	A	A	A	A	A	A	A
7A	127836743	AGTTG	AGTTG	AGTTG	AGTTG	AGTTG	AGTTG	AGTTG	AGCTG	AGCTG	N	AGCTG	AGCTG	AGCTG	AGTTG	N	AGCTG	AGCTG	N	AGCTG	AGCTG	AGTTG	AGCTG	AGCTG	AGCTG
7A	128751623	ATCTT	ATCTT	ATCTT	ATCTT	ATCTT	ATCTT	ATCTT	GTCTT	GTCTT	GTCTT	GTCTG	GTCTT	GTCTT	N	GTCTT	GTCTT	GTCTT	GTCTT	GTCTT	GTCTT	GTCTG	GTCTT	N	GTCTT
7A	128753261	A	A	A	A	A	A	A	G	A	A	A	G	A	A	A	G	G	A	G	G	A	A	N	G
7A	128753999	A	A	A	A	A	A	A	G	N	N	N	G	A	A	A	G	G	A	G	G	A	G	G	G
7A	128754753	TAAAC	TAAAC	TAAAC	TAAAC	TAAAC	TAAAC	TAAAC	GAAAC	N	N	N	GAAAC	AAAAC	AAAAC	AAAAC	GAAAC	GAAAC	AAAAC	GAAAC	GAAAC	AAAAC	GAAAC	GAAAC	GAAAC
7A	134541781	A	A	A	A	A	A	A	G	A	A	A	A	A	A	A	A	A	G	A	A	A	A	N	A
7A	134542805	G	G	G	G	G	G	G	C	C	N	C	C	C	G	G	N	C	N	C	G	C	C	C	C
7A	134542865	C	C	C	C	C	C	C	T	C	C	N	C	C	C	C	N	C	N	C	C	C	C	T	C
7A	134542883	T	T	T	T	T	T	T	C	T	T	N	T	T	T	T	N	T	C	T	T	T	T	C	T
7A	134542892	G	G	G	G	G	G	G	C	C	N	C	G	G	T	T	N	C	C	C	T	C	C	C	C
7A	137763783	C	C	C	C	C	C	C	G	G	G	G	N	C	C	N	G	C	C	G	C	C	C	G	G
7A	143144835	C	C	C	C	C	C	C	A	C	C	C	C	N	C	C	C	N	A	A	C	N	A	A	A
7A	143144992	A	A	A	A	A	A	A	C	A	A	A	C	C	C	C	A	N	C	A	C	N	A	C	C
7A	143355404	C	C	C	C	C	C	C	T	T	T	T	N	N	T	T	T	T	T	N	T	C	C	T	T
7A	144128744	C	C	C	C	C	C	C	T	C	N	C	C	C	C	N	T	C	C	C	T	T	C	C	C
7A	146908474	CA	CA	CA	CA	CA	CA	CA	GA	GA	GA	GA	GA	CA	GA	CA	GA	N	GA	GA	CA	GA	GA	N	GA
7A	146908477	GGCC	GGCC	GGCC	GGCC	GGCC	GGCC	GGCC	GGCG	GGCG	N	GGCG	GGCG	GGCC	GGCG	N	GGCG	GGCG	GGCG	GGCG	GGCC	GGCC	GGCC	N	GGCG
7A	146908816	C	C	C	C	C	C	C	G	G	G	G	G	G	G	G	G	N	G	G	G	C	G	N	N
7A	148492754	C	C	C	C	C	C	C	T	N	C	C	C	C	N	N	C	C	C	C	C	C	C	C	T
7A	148492906	A	A	A	A	A	A	A	G	N	A	A	A	A	N	N	A	A	A	A	A	A	A	A	G
7A	148657536	CTTG	CTTG	CTTG	CTTG	CTTG	CTTG	CTTG	GTTG	GTTG	GTTG	N	GTTG	GTTG	GTTG	GTTG	GTTG	GTTG	GTTG	GTTG	GTTG	GTTG	GTTA	GTTG	GTTA
7A	148657718	TGAGGAGGGAGGAAGGAGAGAGT	TGAGGAGGGAGGAAGGAGAGAGT	TGAGGAGGGAGGAAGGAGAGAGT	TGAGGAGGGAGGAAGGAGAGAGT	TGAGGAGGGAGGAAGGAGAGAGT	TGAGGAGGGAGGAAGGAGAGAGT	TGAGGAGGGAGGAAGGAGAGAGT	TGAGGAGGGAGGAAGGAGAGAGC	TGAGGAGGGAGGAAGGAGAGAGT	TGAGGAGGGAGGAAGGAGAGAGT	TGAGGAGGGAGGAAGGAGAGAGT	TGAGGAGGGAGGAAGGAGAGAGT	TGAGGAGGGAGGAAGGAGAGAGT	TGAGGAGGGAGGAAGGAGAGAGT	N	TGAGGAGGGAGGAAGGAGAGAGT	N	TGAGGAGGGAGGAAGGAGAGAGC	N	TGAGGAGGGAGGAAGGAGAGAGC	TGAGGAGGGAGGAAGGAGAGAGT	TGAGGAGGGAGGAAGGAGAGAGT	TGAGGAGGGAGGAAGGAGAGAGC	TGAGGAGGGAGGAAGGAGAGAGT
7A	149167653	G	G	G	G	G	G	G	C	G	G	G	G	G	G	G	G	G	G	G	G	C	N	G	G
7A	150882759	C	C	C	C	C	C	C	T	C	C	C	C	C	C	C	T	N	C	C	C	C	T	C	C
7A	150883247	A	A	A	A	A	A	A	G	A	A	A	A	A	A	A	G	N	A	A	A	A	G	A	A
7A	156130753	T	T	T	T	T	T	T	C	T	T	T	T	T	T	T	C	C	T	T	T	T	T	T	N
7A	159480933	A	A	A	A	A	A	A	G	A	A	A	A	G	A	A	G	G	G	A	N	A	A	A	A
7A	159480957	T	T	T	T	T	T	T	C	T	T	T	T	C	T	T	T	T	C	T	T	T	T	T	T
7A	159481478	CAAT	CAAT	CAAT	CAAT	CAAT	CAAT	CAAT	CAGT	CAAT	CAAT	CAAT	CAAT	CAAT	CAAT	CAAT	CAAT	CAAT	CAGT	CAAT	CAAT	CAAT	CAAT	CAAT	CAAT
7A	159482552	T	T	T	T	T	T	T	A	T	T	T	T	N	T	T	A	N	T	T	T	T	T	T	T
7A	159482615	G	G	G	G	G	G	G	C	G	G	G	G	G	G	G	G	N	G	N	G	G	G	C	G
7A	166762123	A	A	A	A	A	A	A	G	G	N	G	G	G	G	G	G	G	A	G	G	G	A	G	G
7A	166762287	GTCGA	GTCGA	GTCGA	GTCGA	GTCGA	GTCGA	GTCGA	ATCGA	ATCGA	GTCGA	GTCGA	N	ATCGA	ATCGA	N	ATCGA	GTCGA	GTCGA	N	ATCGA	GTCGA	GTCGA	ATCGA	ATCGA
7A	167270648	A	A	A	A	A	A	A	C	N	A	A	C	C	C	N	A	A	A	A	A	C	A	A	C
7A	167271040	G	G	G	G	G	G	G	A	N	G	G	A	A	A	N	G	G	A	G	G	A	G	G	A
7A	169026100	G	G	G	G	G	G	G	T	G	G	G	G	G	N	G	N	G	T	G	G	G	G	N	G
7A	169304021	G	G	G	G	G	G	G	C	C	C	N	C	G	C	G	G	C	C	G	G	G	G	G	G
7A	169304232	G	G	G	G	G	G	G	C	G	G	G	N	C	G	C	C	G	C	N	C	C	G	C	C
7A	169304642	C	C	C	C	C	C	C	A	N	A	N	C	C	N	C	C	A	A	C	C	C	C	C	C
7A	169304794	GA	GA	GA	GA	GA	GA	GA	GC	TA	TA	N	GC	GA	TA	N	GA	TA	GC	N	GA	GA	GC	GC	GC
7A	169304803	A	A	A	A	A	A	A	G	G	G	N	G	A	G	A	A	G	G	A	A	A	G	A	G
7A	169304873	TCCG	TCCG	TCCG	TCCG	TCCG	TCCG	TCCG	GCCG	GCCG	GCCG	N	GCCA	GCCG	GCCG	GCCG	GCCG	GCCG	GCCG	N	GCCG	GCCG	GCCA	GCCG	GCCG
7A	171384068	A	A	A	A	A	A	A	T	N	T	T	C	C	C	T	T	T	T	C	T	T	N	C	C
7A	171384214	A	A	A	A	A	A	A	G	N	A	A	G	G	G	G	G	G	G	G	G	G	N	G	G
7A	173060948	A	A	A	A	A	A	A	T	T	T	T	A	T	T	A	T	T	A	T	T	T	T	T	T
7A	173061702	T	T	T	T	T	T	T	C	C	C	C	T	C	C	T	C	C	T	C	C	C	N	C	N
7A	173062391	A	A	A	A	A	A	A	G	N	A	A	A	G	G	A	A	N	A	G	G	A	A	A	G
7A	174891376	TTGTGTGTTC	TTGTGTGTTC	TTGTGTGTTC	TTGTGTGTTC	TTGTGTGTTC	TTGTGTGTTC	TTGTGTGTTC	TTGTGTGCTC	TTGTGTGCTC	TTGTGTGCTC	TTGTGTGCTC	TTGTGTGTTC	TTGTGTGTTC	TTGTGTGCTC	TTGTGTGTTC	N	TTGTGTGCTC	TTGTGTGCTC	TTGTGTGCTC	TTGTGTGCTC	TTGTGTGCTC	TTGTGTGTTC	TTGTGTGCTC	N
7A	175688787	TCGAA	TCGAA	TCGAA	TCGAA	TCGAA	TCGAA	TCGAA	CCGAA	TCGAA	TCGAA	TCGAA	CCGAA	TCGAA	TCGAA	N	TCGAA	TCGAA	TCGAA	TCGAA	TCGAA	TCGAA	N	TCGAA	N
7A	175692224	C	C	C	C	C	C	C	T	C	C	C	T	C	C	N	C	C	C	C	C	C	N	C	C
7A	175849236	GTCCCCCC	GTCCCCCC	GTCCCCCC	GTCCCCCC	GTCCCCCC	GTCCCCCC	GTCCCCCC	ATCCCCCA	GTCCCCCA	N	N	ATCCCCCA	GTCCCCCA	GTCCCCCA	ATCCCCCA	GTCCCCCA	ATCCCCCA	ATCCCCCA	GTCCCCCA	ATCCCCCA	GTCCCCCA	ATCCCCCA	GTCCCCCA	ATCCCCCA
7A	186541962	CCG	CCG	CCG	CCG	CCG	CCG	CCG	CCA	CCG	CCG	CCG	CCG	CCG	CCG	CCG	CCG	CCG	CCG	CCG	CCG	CCG	CCG	CCA	N
7A	186541987	C	C	C	C	C	C	C	T	C	C	C	C	C	C	C	C	C	C	C	C	C	C	T	N
7A	186542296	CGC	CGC	CGC	CGC	CGC	CGC	CGC	CAC	CGC	CGC	CGC	CGC	CGC	CGC	CGC	N	N	CGC	CGC	CGC	CGC	CGC	CAC	N
7A	186542429	C	C	C	C	C	C	C	G	N	C	C	C	C	N	C	C	C	C	C	C	C	C	G	N
7A	187442386	A	A	A	A	A	A	A	G	G	G	A	G	G	G	N	A	A	G	G	A	G	G	G	G
Note: These polymorphisms were identified within the ~150 Mb introgressed segment 7S#1S obtained from RNA-seq and were polymorphic among the 16 Ae. speltoides accessions, but were absent in the recurrent parent Kern.
