# Supplementary material for: Cloning of the wheat leaf rust resistance gene Lr47 introgressed from Aegilops speltoides
Source: Nat Commun. 2023 Sep 28;14:6072. doi: 10.1038/s41467-023-41833-2 (PMC10539295; doi:10.1038/s41467-023-41833-2)
Supplement: Supplementary file 11 — Source Data [file 41467_2023_41833_MOESM11_ESM.xls]

## Sheet: Figure 1c
Figure. 1c
data used to generate graph
	Fluorescent area (mm2)	2dpi		4dpi		6dpi		8dpi
		Kern Lr47	Kern	Kern Lr47	Kern	Kern Lr47	Kern	Kern Lr47	Kern
	1	0.017	0.012	0.044	0.086	0.04	0.557	0.026	1.514
	2	0.011	0.025	0.036	0.085	0.035	0.453	0.028	1.086
	3	0.01	0.029	0.016	0.092	0.03	0.3	0.031	0.948
	4	0.013	0.021	0.038	0.087	0.027	0.436	0.034	0.659
	5	0.011	0.058	0.017	0.096	0.029	0.328	0.042	0.97
	6	0.005	0.035	0.015	0.098	0.027	0.34	0.033	1.012
	7	0.011	0.084	0.018	0.113	0.018	0.256	0.034	0.824
	8	0.009	0.018	0.016	0.117	0.027	0.338	0.028	0.867
	9	0.006	0.014	0.012	0.057	0.022	0.522	0.026	1.017
	10	0.006	0.024	0.019	0.096	0.044	0.452	0.043	1.183
	11	0.006	0.021	0.015	0.052	0.016	0.43	0.037	1.198
	12	0.004	0.027	0.041	0.077	0.034	0.57	0.028	0.933
	13	0.006	0.017	0.012	0.074	0.043	0.385	0.047	1.139
	14	0.005	0.023	0.026	0.088	0.022	0.417	0.038	1.011
	15	0.006	0.045	0.02	0.101	0.036	0.417	0.032	1.162
	16	0.006	0.033	0.025	0.068	0.024	0.445	0.03	0.884
	17	0.005	0.011	0.012	0.087	0.035	0.423	0.038	0.532
	18	0.006	0.024	0.031	0.076	0.028	0.502	0.038	0.84
	19	0.006	0.017	0.042	0.089	0.022	0.421	0.033	0.882
	20	0.01	0.019	0.014	0.099	0.029	0.343	0.03	0.843
	21	0.01		0.016	0.086		0.348	0.03	0.85
	22				0.073		0.419	0.035	1.252
	23				0.108		0.343
	24				0.064
	Average	0.00804762	0.02785	0.0230952	0.0862083	0.0294	0.410652	0.0336818	0.982091
	SD	0.0033238	0.0173638	0.0109586	0.0165003	0.00781631	0.0799606	0.00564325	0.211462
	TTest	8.26453e-06		1.44403e-18		1.03382e-23		6.4393e-24

## Sheet: Figure 3a
Figure. 3a Susceptible EMS mutants used to isolate the Lr47 candidate gene
Picture from which displayed picture was cropped
	m1541						m178							m41
	m1576						m125							m118
	m1649						m1606							m152
	m1599

## Sheet: Figure 4d
Figure. 4d Infection types of two transgenic families T1CS401-1 and T1CS401-2 and Fielder control in response to Pt races
Picture from which displayed picture was cropped
FHJR							FHJR
PHRT							PHRT
PHTT							PHTT
PHQS							PHQS
FHJL							FHJL
HCJR							HCJR
field race							field race

## Sheet: Figure 5a-g
Figure. 5a-g
Picture from which displayed picture was cropped
THDB							PHRT				PHTT
PHQS							FHJL							HCHR
Fig.5b							Fig.5c							Fig.5d
Fig.5e							Fig.5f							Fig.5g

## Sheet: Figure 6a-p
Figure. 6a-p
data used to generate graph
	PH (cm)		TN		SL (cm)		SNS		GNS		GYP (g)		TSW (g)		GL (cm)		GW (cm)		SF (N)		GMC (%)		GPC (%)		FWA (%)		FA (%)		FY (%)		GH
	Lr47	lr47	Lr47	lr47	Lr47	lr47	Lr47	lr47	Lr47	lr47	Lr47	lr47	Lr47	lr47	Lr47	lr47	Lr47	lr47	Lr47	lr47	Lr47	lr47	Lr47	lr47	Lr47	lr47	Lr47	lr47	Lr47	lr47	Lr47	lr47
1	57.7	55.8	11	13	8.9	9.7	26	27	52	58	12.39	20.02	32.197	40.5638	6.60255	6.01054	2.96561	3.3286	7.388	5.676	8.234	8	16.926	15.127	60.84	61.504	1.845	2.138	72.425	68.3875	57.5	57.5
2	53.8	63.2	15	10	9.2	10.7	26	26	45	60	21.11	10.91	37.4747	31.5215	6.79101	6.92933	2.59516	3.11602	9.18	5.475	8.131	8.191	16.676	15.157	59.965	61.585	1.919	1.963	66.7	69.9125	55.4	62
3	60.8	58	12	14	9.4	11.2	26	27	55	49	19.24	16.82	38.2351	27.8063	5.8	7.49532	2.8	3.39529	6.556	6.082	8.226	7.933	15.747	17.761	63.367	61.384	1.994	2.003	66.4	65.05	53.9	55.6
4	57.1	66.3	8	13	9.6	8.4	23	24	49	49	13.63	19.39	38.2351	39.8447	6.15868	7.7351	3.05729	3.20762	5.058	7.634	8.571	8.536	14.085	13.687	60.767	58.603	1.886	1.955
5	55.5	50.5	12	17	9.9	8	28	24	48	57	18.82	16.66	36.1937	35.2653	6.48706	7.1344	3.28418	3.61943	4.831	6.62	8.41	8.833	14.32	14.643	60.595	59.458	2.012	2.059
6	51.3	56.6	10	10	9.5	8.4	27	27	41	53	15	13.21	43.021	36.8768	6.31254	7.22557	2.99932	3.16054	4.431	4.625	8.565	8.395	15.498	13.56	60.645	58.852	1.918	1.9
7	55.8	59.8	7	9	10.1	10.8	28	24	48	48	12.64	13.1	41.3657	41.3396	6.57867	6.58924	3.38548	3.11601	6.078	4.846	8.619	8.328	15.784	16.493	59.451	60.76	1.888	2.059
8	57.5	58.6	10	9	10.8	10.9	27	22	55	36	16.68	12.04	40.7131	35.9957	6.67995	6.63886	3.2802	3.09357	6.138	9.742	8.418	8.278	16.62	15.881	61.207	60.217	2.116	1.923
9	61.9	55.7	12	7	10.6	10	28	25	57	34	19.54	13.4			7.48501	6.6	3.30711	2.9	5.282	10.197	8.368	8.406	14.875	14.996	60.948	60.538	1.985	2.024
10	57.5	65.5	14	9	8.5	10.4	24	26	39	54	19.25	15.94	8	8	6.49997	7.0518	3.15298	3.44772	4.264	10.46
11	54.7	60.4	12	11	8.6	9.4	24	24	50	54	19.14	13.46	38.4294	36.1517	6.76456	6.70217	3.16007	3.63226	7.565	5.199
12	60.6	57.1	8	11	8.2	9.6	23	25	33	57	11.16	18.94	3.37529	4.66659	6.29492	6.68604	3.16715	3.3372	8.557	7.606
13	54.4	67.3	6	8	11.4	8.9	24	18	51	47	11.9	12.677	1.19335	1.64989	7.28304	6.71824	3.18391	3.041	5.296	7.132
14	62.7	57.4	8	12	11.1	9.9	26	24	41	44	12.21	14.502		0.282139	5.81337	7.1	3.41885	3.3	6.352	5.127	9	9	9	9	9	9	9	9	3	3	3	3
15	71	53.9	7	9	10.8	9.1	25	26	49	50	11.164	14.88			6.20236	6.35188	3.02927	2.69256	7.6	7.214	8.39356	8.32222	15.6146	15.2561	60.865	60.3223	1.95144	2.00267	68.5083	67.7833	55.6	58.3667
16	67.7	71.9	11	6	10.4	10.2	23	22	52	38	16.48	12.52			6.63448	5.93968	2.79206	3.60965	7.386	7.686	0.171644	0.27236	1.02954	1.32306	1.07963	1.13093	0.0832858	0.075705	3.39525	2.48691	1.80831	3.28684
17	64.3	67.2	9	9	10.6	9.4	24	24	45	46	18.01	16.46			6.3	7.26203	2.9	3.49948	5.493	5.33	0.0572148	0.0907867	0.343181	0.441019	0.359876	0.376977	0.0277619	0.025235	1.96025	1.43582	1.04403	1.89766
18	68.6	70.2	11	14	10.1	9.3	24	22	56	38	12.3	17.99			6.24973	7.2	2.78467	3.6	5.388	6.895		0.515689		0.530319		0.313244		0.191048		0.780276		0.270574
19	68.1	70.8	12	5	10.4	9.9	26	26	49	50	16.52	8.53			6.75639	7.21137	3.04331	3.12902	6.228	4.431
20	67	62.7	12	8	10.9	9	27	26	34	53	17.22	11.009			6.61477	7.00341	2.99378	3.16668	5.987	4.838
21	71.5	75	10	11	10.5	9.1	26	26	36	44	14.69	17.41			6.3608	7.2	3.19652	3.3	5.788	5.737
22		75.3		10	10.5	8.9	25	24	46	49		10.956			6.72446	7.23771	2.73852	3.31023	5.616	4.58
23		67.5		9	10.6	8.8	26	27	51	45		15.26			7.1768	7.26563	3.3372	3.41047	7.872	8.321
24					10.6	9.5	23	25	49	45					6.67553	5.93899	2.85757	3.55461	8.545	7.541
25					9.9	11	27	25	67	57	21	23			6.62118	6.57165	3.48006	3.32476	7.636	4.96
26					10.7	11.2	23	24	46	61	15.6711	14.6123			6.37184	7.04016	3.07241	3.44012	7.802	6.653
27	21	23	21	23	10.9	10.9	22	22	52	47	3.20989	3.04232			6.78732	7.12869	3.25595	3.03054	8.573	6.024
28	60.9286	62.9	10.3333	10.1739	8.4	9.8	24	26	34	38	0.700455	0.634369			6.46124	7.2	3.03054	3.4	6.283	5.56
29	6.12806	6.98466	2.37346	2.7741	9	10.2	23	25	28	30		0.267735			6.33128	6.92462	2.89179	3.35774	6.314	4.372
30	1.33725	1.4564	0.517932	0.578441	8.6	9.8	20	25	35	30					7.16962	6.594	3.10437	2.74033	7.499	8.978
31		0.327332		0.839454	9.9	9	25	26	52	46					7.03646	6.77725	3.07371	3.74101	5.519	6.755
32					10.6	8.8	24	27	41	45					6.95304	7.1	3.11339	3	9.067	5.745
33					11.3	8.8	22	28	48	34					6.55116	6.05181	3.15637	3.78219	8.522	5.064
34					9.6	10.6	26	25	57	40					6.47693	5.79797	3.1167	2.89987	5.13	6.675
35					9.6	10.3	23	22	50	26					6.03521	6.9835	2.88253	3.58818	5.734	5.625
36					9.1	10.2	22	21	42	34					6.51725	6.80332	3.71365	3.3921	7.041	5.459
37					9.7	9.5	28	28	44	50					6.76747	7.2	2.80339	3.5	8.823
38					9.8	10.1	28	27	43	52					7.62049	6.00814	3.23435	2.5896	8.961
39					9.6	10.6	27	25	37	43					6.48822	7.3889	3.75916	3.56538
40					9.2	9.5		18		42					6.55093	6.12814	3.8029	2.60005	38	36
41					9.1	9.9		20		40					6.22845	6.93985	3.2801	2.81759	6.73113	6.41289
42					8.5	9.5		18		33					6.09065	6.11128	2.9326	3.09498	1.42247	1.62258
43					9.1	9.7		25		52					6.3	7.11687	3.7	3.30927	0.230756	0.27043
44					8.5	10.9		26		48					6.44543	7.14564	3.28738	3.23435		0.37196
45					8.4	10.5		25		52					6.38388	6.83535	3.21534	3.27265
46					8.9	11									6.57611	7.2243	3.66933	3.35528
47					8.9	11.2									5.53882	6.80152	3.30378	3.13566
48					9.2	11.3									6.39409	6.9958	2.68361	3.67271
49					9.1	8.9									6.43055	6.48309	2.95873	4.01222
50					8.3	9.3	39	45	39	45					6.83952	7.49591	3.20148	3.11245
51					8.8	8.8	24.9487	24.4222	46.3333	45.7333					5.7	6.86317	2.8	3.38193
52					7.6	9.2	2.0513	2.50897	8.03392	8.60338					6.16013	5.74151	2.94012	2.77605
53					7.4	8.7	0.328471	0.374016	1.28646	1.28252					6.4	6.54668	2.5	2.91278
54					7.3	8.9		0.300193		0.743243					6.62349	6.5	2.89753	2.8
55					8.8	11.9									6.51707	7.38901	2.67083	3.36226
56					8.7	11.9									5.84058	7.03337	3.31043	3.50208
57					9.1	11.7									6.71426	6.13514	3.0071	2.28555
58					9.5	9.7									7.13878	6.81174	2.83741	3.42204
59					8.6	8.8									7.15712	6.58445	3.22337	3.10483
60					8.5	8.1									6.71318	6.76003	3.01486	3.06208
61					9.4	11.8									6.64341	6.61184	3.35467	3.06419
62					9.5	10.5									6.6	6.2	3.2	2.8
63					8.9	10.6									6.6	6.80073	3.2	3.53671
64						9.4									7.06926	6.67242	3.33293	2.9985
65						9.1									6.9	7.1028	3.1	3.55461
66						8.6									7.06715	6.88101	2.77353	3.49756
67						10.3									6.48557	6.13953	3.35926	2.63545
68						9.9									5.69193	5.90399	3.2266	2.99713
69						9.3									6.51113	6.64857	2.90011	3.32503
															6.71735	5.9	3.39529	3.3
					63	69									5.78664	6.7	3.19859	3.2
					9.47937	9.84348									6.68485	6.4979	3.01622	3.04518
					0.97056	0.961536									6.95019	5.78011	2.67028	2.64006
					0.122279	0.115755									6.60528	6.9698	3.46962	3.52966
						0.0323403									6.50507	7.27094	3.04248	3.10238
															7.09332	6.7511	3.09879	3.11204
															6.42386	6.85284	2.43239	3.41885
															6.78791	6.87668	2.90344	3.55107
															6.76539	6.43762	3.16066	2.95022
															6.84368	7.11941	3.47487	3.41372
															6.00995	7.08367	3.18212	3.30689
															7.07135	6.6	3.041	3
															7.04992	7.15997	3.4771	3.3146
															6.79524	6.90601	2.81478	3.14104
															6.6697	6.87816	3.02662	3.1103
															7.37503	6.5	2.95793	3.2
															5.69562	7.03193	2.84121	3.84202
															5.53518	6.9351	2.66919	3.09307
															6.3	5.5	3	2.3
															6.7426	7.06974	2.63374	3.73337
															5.68288	5.5	2.62591	2.7
															6.8393	6.70939	3.03462	3.4234
															6.33833	7.56736	3.21268	3.89012
															6.49377	6.7425	2.63592	3.85633
															7.27808	6.41981	2.88519	3.01178
															6.5588	6.54922	3.51762	2.93729
															6.33666	7.10038	2.6731	3.13959
															6.23928	6.36216	2.90334	3.5379
															6.38632	6.71795	3.43813	3.32473
															6.22819	6.78559	2.36505	3.23375
															5.93942	7.59531	3.35197	3.45304
															6.47525	7.27307	2.84737	3.44744
															6.29952	6.6	3.10086	3.2
															5.81788	6.74249	3.02472	3.49252
															6.59792	6.56631	3.41118	3.40249
															6.2	6.7782	3.2	3.52709
															6.29339	6.3123	3.53582	2.99673
															6.03807	6.4	3.00884	3.4
															5.99577	6.03532	2.88558	3.11773
															5.74151	6.68423	2.60793	3.2532
															6.93082	6.62006	3.32473	3.71328
															6.35499	6.99994	3.02923	3.26771
															6.35666	7.37211	3.29118	3.25248
															6.44822	5.94028	3.36784	3.32711
															5.97938	6.13666	2.82357	2.90222
															6.75182	6.83944	3.2169	3.3807
															5.79581	6.88568	3.41885	3.43923
															6.6459	6.22267	3.04308	2.88637
															6.61533	6.51729	2.55671	3.65345
															6.93476	7.00019	2.7316	3.39411
															5.94334	7.13316	3.06688	3.47137
															6.92374	7.27214	2.94533	3.32988
															6.12505	6.89607	2.85317	3.82586
															6.18468	6.60119	2.49813	3.13845
															6.25743	6.49941	2.86193	3.11756
															6.52656	6.36316	2.84737	2.97896
															6.6483	6.7	2.85757	3.4
															6.51786	5.3	2.86253	2.2
															7.11124	6.4655	3.08636	2.87432
															6.48086	6.1	2.93424	2.6
															5.59406	5.53995	2.54288	3.38014
															5.51341	7.19968	2.68578	2.76563
															6.85203	6.80002	3.32938	2.40016
															6.23307	6.0208	2.66024	2.90614
															6.49506	6.81336	2.84252	3.4261
															6.6	6.55391	3	2.6044
															6.5	7.07385	3.3	2.76049
															6.36102	5.84298	2.97945	3.03369
															6.81995	6.1	2.98028	2.9
															7.03215	6.58562	3.33169	2.96483
															5.70732	5.90137	2.84658	2.98591
															6.06046	6.52908	2.69889	2.94917
															6.28167	6.82098	3.32278	3.30621
															6.91747	6.19424	3.24902	2.83269
															5.59939	6.6459	2.72116	2.83169
															6.80094	5.9969	3.98321	2.61553
															5.71742	6.87459	3.14107	3.1482
															5.87001	6.10548	3.11364	3.48338
															5.90109	5.6	2.80404	2.5
															5.13383	6.96598	2.22034	2.88286
															6.44153	5.94617	3.25666	2.51148
															6.67301	6.38535	3.22156	2.84737
															6.55012	6.34261	3.06962	2.7971
															7.32325	6.99126	3.19762	2.95793
															5.62787	7.20065	2.40584	3.51705
															6.41436	6.22342	3.25147	2.68997
															6.51624	6.4354	3.61165	3.11186
															6.89395	6.89813	3.62704	3.57623
															6.90796	6.43883	3.13839	2.7742
															6.70992	6.38132	3.31044	3.05176
															6.75925	6.93058	3.28788	2.98835
															6.22708	6.12817	2.95657	3.09278
															6.48453	6.89586	2.95927	3.32096
															6.79395	5.75853	3.32627	2.2801
															6.38352	5.37613	3.57113	2.44099
															6.70513	6.13213	3.10186	3.01165
															6	6.4	3.2	3
															6.63289	7.02468	2.98012	2.85627
															6.40375	7.02524	2.94695	3.04442
															6.78851	6.50012	3.25387	2.96482
															6.5	6.2	2.9	3.3
															6.78355	6	3.15109	3
															6.48536	5.99454	2.58036	2.88665
															5.79672	6.66987	2.53312	3.17945
															5.99558	6.3809	2.45316	2.9108
															6.1351	6.70502	3.33595	2.73221
															5.96331	6.41121	2.35979	2.7024
															6.84105	6.35822	3.01713	3.19613
															6.51391	5.53162	3.14737	3.25492
															6.1	6.84018	2.8	3.06009
															5.5	6.93476	2.6	3.07076
															6.55606	6.02727	3.40497	2.88043
															6.8	5.9495	3.2	2.631
															5.71974	6.57736	2.80056	2.61912
															5.76585	6.75431	2.62665	3.04227
															6.00936	6.05712	2.65057	3.18716
															6.7968	5.66678	3.25662	2.83339
															6.5777	5.65803	3.19495	2.82991
															6.39733	6.85788	3.12171	3.32681
															6.3	6.9177	3.8	2.87485
															6.52524	5.95424	3.37482	2.82223
															6.15378	7.07674	2.84999	3.10389
															6.92963	6.62088	3.25536	3.26691
															6.89335	6.53757	3.03592	3.07245
															5.37519	5.94196	2.26363	3.51154
															5.76746	6.92669	2.60893	3.19859
															6.6	5.80464	3.1	3.13078
															5.38437	6.15776	2.21168	2.65218
															6.61374	5.51274	3.16566	2.36437
															6.26231	5.73032	2.84589	2.64192
															6.35954	5.86662	3.12489	3.21308
															6.39672	6.71052	2.86001	3.0431
															5.95063	6.01054	2.52894	2.97044
															6.35222	6.48629	3.05355	3.04635
															6.70813	6.48818	3.3992	3.05747
															6.36936	6.84146	2.9529	2.64747
															6.19808	6.87087	3.31655	2.84125
															6.78821	6.56066	2.97133	2.45824
															6.39875	6.65607	3.07974	3.24599
															6.25882	5.87721	3.84512	2.60773
															6.96079	7.02058	3.49253	3.12272
															6.52245	7.02138	3.0871	3.22581
															6.90405	6.56955	3.21487	3.12673
															6	6.35375	2.7	3.04331
															6.34599	6.3	3.09422	2.8
															6.44043	6.2	3.67002	3.6
															6.60137	6.41938	3.21965	2.8153
															6.03915	6.36484	3.20148	2.47561
															6.21523	5.84036	3.26691	2.32188
															6.68604	6.19758	3.56927	3.00938
															6.34979	6.51504	3.2214	2.73833
															6.07269	6.92669	2.44917	3.14772
															6.4	6.84047	3.2	2.88281
															5.9461	5.9635	2.72212	2.7619
															5.96532	6.71795	3.13563	2.97311
															6.49688	6.31916	3.05605	2.91113
															6.082	7.10972	3.39589	2.95903
															6.83586	6.89342	2.94285	3.05992
															6.31718	7.27808	3.01077	2.6549
															6.93652	6.61933	3.05595	3.10437
															6.3599	6.35753	2.46015	3.16648
															6.01719	6.32418	3.55194	3.00572
															5.7283	6.79698	2.75845	3.08684
															6.43405	6.59201	3.01363	2.52715
															6.34979	6.75327	3.13235	2.72943
															6.28704	6.59563	2.643	2.75492
															6.3219	5.9485	2.99775	2.30836
															6.12983	6.84566	3.2924	3.44088
															6.1	6.88803	2.9	2.59515
															5.98817	5.95338	3.3552	2.51912
															5.48671	6.36968	2.58852	2.53293
															5.87286	6.89647	2.48111	2.91438
															6.5772	7.20048	3.08104	3.13254
															6.44997	6.53719	3.16209	2.60543
															5.7	7.17893	2.7	3.4293
															6.60757	6.67124	2.91361	3.23861
															7.42512	7.02466	3.44954	3.07076
															5.8	6.56483	2.6	3.2391
															5.74151	6.3246	3.21764	3.5306
															6.6	6.76385	3	2.75252
															6.5	6.47651	3.3	3.09897
															6.36102	5.8	2.97945	2.5
															6.81995	6.62021	2.98028	2.89084
															7.03215	6.37666	3.33169	2.167
															5.70732	6.60115	2.84658	3.10317
															6.06046	6.81712	2.69889	3.14968
															6.28167	6.11875	3.32278	2.53284
															6.91747	6.31504	3.24902	2.32014
															5.59939	5.40046	2.72116	1.90429
															6.80094	6.45815	3.98321	2.24951
															5.71742	6.60307	3.14107	2.9139
															5.87001	6.58856	3.11364	2.87163
															5.90109	6.3257	2.80404	2.4582
															5.13383	5.7	2.22034	2.7
															6.44153	7.02466	3.25666	3.13751
															6.67301	7.04987	3.22156	2.85945
															6.55012	6.50596	3.06962	2.68819
															7.32325	6.12878	3.19762	2.5349
															5.62787	5.8	2.40584	2.3
															6.41436	6.64648	3.25147	2.95197
															6.51624	6.1	3.61165	2.1
															6.89395	6.00791	3.62704	3.33258
															6.90796	6.3	3.13839	2.3
															6.70992	7.14384	3.31044	2.96441
															6.75925	6.8528	3.28788	2.97314
															6.22708	6.1	2.95657	3.1
															6.48453	6.6198	2.95927	3.15403
															6.79395	6.58924	3.32627	2.71975
															6.38352	6.7577	3.57113	4.02864
															6.70513	6.60074	3.10186	2.97604
															6	7.12899	3.2	3.23996
															6.63289	6.88954	2.98012	3.01735
															6.40375	6.54511	2.94695	3.05268
															6.78851	6.28947	3.25387	2.37691
															6.5	6.83696	2.9	3.3388
															6.78355	6.95807	3.15109	2.74479
															6.48536	7.02763	2.58036	2.93224
															5.79672	6.21681	2.53312	2.54941
															5.99558	5.3069	2.45316	2.18028
															6.1351	6.38688	3.33595	2.39519
															5.96331	7.2821	2.35979	2.88334
															6.84105	6.34159	3.01713	2.56464
															6.51391	6.53038	3.14737	3.1562
															6.1	6.39231	2.8	2.96614
															5.5	5.84109	2.6	2.49998
															6.55606	6.25811	3.40497	3.4501
															6.8	6.7	3.2	2.7
															5.71974	6.98927	2.80056	3.21864
															5.76585	6.22253	2.62665	2.90166
															6.00936	6.48834	2.65057	2.75181
															6.7968	6.9448	3.25662	2.94191
															6.5777	6.3	3.19495	2.5
															6.39733	6.92755	3.12171	2.47739
															6.3	6.09272	3.8	2.33461
															6.52524	6.7	3.37482	2.8
															6.15378	6.3242	2.84999	2.94042
															6.92963	6.13854	3.25536	2.59836
															6.89335	6.363	3.03592	3.44261
															5.37519	6.70497	2.26363	2.69498
															5.76746	6.6699	2.60893	2.49205
															6.6	6.57125	3.1	3.49275
															5.38437	6.79778	2.21168	2.68511
															6.61374	6.77199	3.16566	2.81717
															6.26231	6.5	2.84589	2.7
															6.35954	6.7984	3.12489	2.9079
															6.39672	7.70559	2.86001	2.85552
															5.95063	5.81751	2.52894	2.32898
															6.35222	7.10242	3.05355	3.09388
															6.70813	6.26226	3.3992	2.53212
															6.36936	6.67722	2.9529	2.64242
															6.19808	6.1347	3.31655	3.19194
															6.78821	5.8	2.97133	2.4
															6.39875	6.1902	3.07974	2.43239
															6.25882	5.73849	3.84512	2.12272
															6.96079	6.1	3.49253	2.5
															6.52245	6.88229	3.0871	2.70915
															6.90405	6.53757	3.21487	2.58056
															6	7.00266	2.7	2.91898
															6.34599	5.6	3.09422	3.1
															6.44043	6.56795	3.67002	2.83772
															6.60137	6.44282	3.21965	2.75068
															6.03915	6.62054	3.20148	2.45325
															6.21523	6.80186	3.26691	2.97703
															6.68604	7.00108	3.56927	3.32414
															6.34979	6.49384	3.2214	3.5205
															6.07269	6.01027	2.44917	3.16428
															6.4	6.37178	3.2	3.94387
															5.9461	6.35026	2.72212	3.5728
															5.96532	6.52724	3.13563	3.17945
															6.49688	5.1962	3.05605	2.40645
															6.082	5.3683	3.39589	2.68705
															6.83586	5.46942	2.94285	2.81
															6.31718	5.41797	3.01077	3.33758
															6.93652	6.64107	3.05595	3.14824
															6.3599	6.65607	2.46015	3.10925
															6.01719	6.50687	3.55194	3.19939
															5.7283	6.8593	2.75845	3.26321
															6.43405	5.90075	3.01363	2.96287
															6.34979	6.40431	3.13235	3.37345
															6.28704	5.2	2.643	2.5
															6.3219	7.08389	2.99775	3.46309
															6.12983	6.08203	3.2924	3.29109
															6.1	6.55532	2.9	3.07974
															5.98817	6.99746	3.3552	3.38318
															5.48671	6.2492	2.58852	3.30297
															5.87286	7.44552	2.48111	3.30879
															6.5772	6.41989	3.08104	3.38014
															6.44997	6.50477	3.16209	3.39708
															5.7	7.32737	2.7	3.30135
															6.60757	6.61931	2.91361	3.49604
															7.42512	6.31258	3.44954	2.54912
															5.8	7.07005	2.6	3.26691
															5.74151	6.49028	3.21764	2.28743
															6.85104	7.17893	3.47928	3.58514
															6.89459	6.54545	3.39603	3.35576
															6.85649	6.62098	3.46566	3.04331
															7.14221	6.13989	3.32443	2.82005
															6.99	6.30274	3.06176	3.09592
															6.68727	7.29412	3.13786	2.49754
															7.03882	6.49807	3.56029	3.8573
															6.3	6.92933	2.8	3.46586
															7.10114	6.43841	3.16149	3.26397
															6.57031	5.7283	3.57757	2.97073
															6.9138	6.01173	3.1305	3.1842
															6.85877	6.50944	3.25714	2.76228
															5.8	6.04636	2.8	3.1366
															6.61313	6.58493	3.38566	3.52739
															6.4	6.46063	3.4	3.25765
															5.79823	6.27233	2.86312	2.9033
															6.35788	6.33298	3.39263	2.96291
															5.6	6.1	2.8	3.2
															6.92439	6.5	3.40497	3.2
															5.77236	6.65804	2.69216	3.11959
															6.59132	6.67276	3.01558	2.99949
															6.20673	6.79746	3.12807	3.20913
															6.4	6.6483	3.4	3.10157
															6.55264	6.43391	3.50634	2.90225
															6.66776	7.43789	3.48454	3.36699
															6.74751	7.00929	3.08613	2.30409
															6.92556	6.54883	3.72987	3.16594
															6.79198	6.64679	3.48582	3.32979
															6.14531	5.88805	3.13675	2.82357
															6.28699	6.41949	3.57362	3.38548
															6.54006	6.76258	2.94012	3.14323
															5.81356	6.5733	2.68705	3.35843
															5.89469	7.12321	3.29589	3.41982
															6.08084	6.07268	2.9846	2.7253
															7.06954	5.88131	3.67161	2.84246
															6.50616	6.12009	3.09853	3.3404
															7.01938	6.64991	3.7141	3.19351
															6.1	7.00049	3.4	3.11424
															5.90075	6.24902	3.40497	2.90732
															6.3242	6.43875	3.83219	3.10644
															5.63649	6.18288	3.03174	3.3019
															6.30594	6.76669	3.61379	3.16434
															6.8	6.9	3.4	3.2
															6.3	5.84662	3.2	3.06042
															6.7	6.38121	2.7	3.64716
															6.43719	6.93381	3.63373	3.1315
															5.54896	6.70928	3.55014	3.3578
															6.58635	6.6	3.3615	3.4
															6.3	6.6385	3.3	3.23057
															6.50418	6.67553	2.83466	3.17347
															6.90789	5.9	3.18674	2.6
															6.60885	7.08377	3.28755	3.36679
															6.58789	6.65798	3.25568	3.10412
															6.64747	6.75193	3.05374	3.36373
															6.9	6.60702	3.4	3.1384
															5.10702	6.78732	2.50377	3.11394
															7.00315	5.9	3.14709	2.8
															6.30002	6.08266	3.40006	2.95822
															6.36395	6.71177	3.11394	3.57057
															6	5.90532	3.1	3.17819
															6.53654	6.65947	3.7709	3.30157
															5.71827	5.93462	2.65742	2.6658
															6.2	6.0415	3.1	3.26778
															6.4	5.76962	2.9	3.0874
															7.21336	6.87478	3.46734	2.55869
															6.62034	6.10283	2.90003	3.25044
															6.48071	6.2	2.91168	3
															6.08308	6.3227	3.12817	3.46351
															6.1	6.18461	3.4	3.48049
															5.99262	6.88567	3.08028	3.40372
															5.9	6.31904	2.7	3.06218
															6.78548	5.38384	3.29109	3.68864
															6.2	6.1	2.9	3
															6.32834	5.76961	3.13779	2.24031
															6.6	6.68428	3.5	3.29359
															6.57556	6.4357	2.90451	2.90017
															6.71979	6.43678	3.10117	3.26948
															6.49867	7.10927	3.68449	3.09357
															6.48739	6.29457	3.26342	3.39708
															6.58637	6.6	3.80307	3.4
															6.2	6.64464	3.4	3.10017
															6.41522	7.01936	3.25729	3.63412
															5.9	6.59025	2.8	2.83046
															6.40431	7.28823	3.15278	3.34115
															6.00629	5.5	2.80014	3.1
															6.22748	6.80002	3.20124	3.08042
															6.84354	6.92011	2.99713	3.28599
															6.0352	6.92531	3.38663	3.42563
															6.55767	6.7	3.52091	2.7
															6.6	6.3998	3.3	3.22312
															6.09668	5.95994	2.94864	2.82005
															6.26196	6.62787	3.04539	2.85162
															6.98599	6.62056	3.59269	3.36617
															6.00995	6.09386	3.67962	3.26578
															6.60865	6.86804	3.37153	3.22006
															5.97836	6.26548	2.77371	2.78079
															7.12692	6.37738	3.08104	3.20253
															6.51995	5.54686	3.76655	3.1708
															5.88667	5.16053	3.06424	3.18807
															6.53372	6.81528	3.09461	3.22076
															6.62088	7.22239	3.71608	2.91873
															6.37773	6.16846	2.96971	3.08739
															6.65589	6.17177	3.33665	2.73436
															5.86104	7.07194	2.5506	3.18331
															6.65068	5.9	3.02057	3.1
															5.91564	6.08511	2.50576	2.44027
															6.38802	5.96331	3.73261	3.05154
															6.41849	6.71454	3.64972	3.07377
															6.27574	5.93968	2.68894	2.90047
															6.87063	6.01084	3.46474	3.39648
															6.13666	5.73016	3.1534	2.4416
															6.84105	5.94776	3.1926	3.25765
															6.9	6.46004	3.8	2.92009
															6.99256	6.15196	3.23883	3.11186
															5.96633	6.3787	3.26321	3.22574
															6.01991	6.58476	3.05185	3.23392
															6.34208	6.86375	2.98952	3.12871
															5.93923	6.37808	3.25076	2.89726
															6.35387	6.60788	2.80714	3.45318
															6.60752	6.60412	3.19319	3.03835
															6.19492	6.25996	3.12804	2.66002
															6.46238	7.27556	3.18322	3.07256
															6.43481	5.99072	2.69086	3.10644
															6.18466	5.86973	2.91043	3.04161
															6.97309	5.8	2.99978	3
															5.66059	7.14194	3.35477	3.37157
															7	5.96442	3.1	2.72407
															5.2373	5.56404	2.74479	2.29269
															6.00528	6.78732	2.94528	3.18242
															6.35988	6.20463	2.65012	3.87142
															6.47461	6.80873	3.04478	3.44853
															7	6.1	3.2	3.3
															6.12188	6.61014	3.51618	3.41118
															6.67644	5.26837	3.04173	2.99716
															6.2312	5.7952	2.84923	3.07888
															6.04139	6.4078	2.37578	3.57102
															6.4	5.09448	3.2	3.24019
															7.04397	5.9	3.24599	2.9
															7.12802	6.80073	3.11026	3.38185
															5.87935	5.9	2.98299	2.2
															6.95455	5.61867	3.0891	2.62372
															6.12977	5.77087	3.0431	2.80239
															6.16013	5.71979	2.98007	2.52142
															6.46201	6.02941	3.3623	3.07534
															6.09721	6.54057	2.64259	2.75424
															6.3	5.46043	3.3	2.71126
															6.71826	6.08765	2.95895	3.46827
															6.45038	6.31561	3.17922	2.94395
															7.06146	6.59519	2.99661	3.37
															6.52109	6.07704	3.29077	2.85028
															6.43481	6.26359	3.46556	3.11287
															6.5	6.28639	3.2	2.79991
															6.7	5.43702	3.1	2.92037
															6.44019	6.5787	3.38855	3.6288
															7.2	6.97068	3.3	3.75896
															5.65744	6.57991	2.61763	3.86011
															5.63329	5.8	2.56572	3.2
															5.70619	5.87114	3.14493	2.77036
															6.82362	6.64447	3.10857	3.78277
															6.68485	5.6	3.43416	2.9
															6.57418	6.36484	3.09223	3.25328
															5.90607	6.26404	3.49052	3.27107
															6.86306	6.48445	3.45725	3.27682
															6.33574	6.60243	2.97424	3.77281
															6.95264	6.24207	3.09993	2.94266
															6.9965	6.38493	3.05208	3.17475
															6.79585	6.53755	3.44574	3.09177
															7.06194	6.7047	3.53097	2.85801
															6.06913	6.19392	3.07034	3.71062
															7.12007	5.79737	2.76017	3.53612
															6.3133	6.3998	2.81673	3.6703
															6.59812	6.2	3.29602	3.5
															7.07105	6.21612	3.11483	3.23338
															6.5307	6.64648	2.99921	3.67998
															6.45417	5.6	2.84172	2.8
															5.90171	6.51786	3.02972	3.24084
															5.34557	7.21032	2.61724	3.34252
															6.82228	6.29177	3.33543	3.03918
															6.81024	6.78637	3.1772	3.46228
															6.3512	6.12082	2.90894	3.02369
															6.71179	6.31266	3.11023	3.49315
															6.49857	6.30213	3.273	3.2458
															7.01938	5.51971	3.19818	2.71833
															7.397	5.92384	3.05859	2.73006
															6.52003	6.4463	3.28009	2.82436
															6.60965	5.772	3.42073	2.64162
															6.94619	6.76854	3.04706	3.26935
															6.70333	6.45615	2.88154	3.40535
															5.89305	6.48509	3.43469	3.94356
															6.37498	5.31277	3.36081	3.24521
															6.80954	6.5	3.01576	3.6
															5.52086	6.72668	3.18435	3.72819
															6.97903	6.16073	3.44499	2.96787
															6.62202	5.85172	3.04539	3.02258
															6.97778	6.52724	3.76427	3.38892
															6.78791	6.61847	3.18272	3.48235
															6.59882	6.58465	2.69889	3.52827
															6.19821	5.97984	2.8578	3.10013
															6.9179	5.30433	3.02842	2.26511
															6.36536	6.54567	3.55025	3.21764
															7.09145	7.2494	3.32779	3.49283
															6.5	6.38423	3.2	3.43021
															6.5443	6.3242	3.41014	3.05252
															7.07737	6.8	2.99529	3.3
															6.67702	6.38521	3.32343	3.28913
															6.7866	6.34865	3.16601	3.13231
															6.36995	5.93211	3.83461	3.11972
															6.48814	5.74888	3.05465	2.94528
															6.46118	5.95994	3.41493	3.08022
															5.94087	6.57931	3.39619	3.13171
															6.8	6.59025	3.1	3.78219
															7.12967	6.20198	3.28355	3.53115
															5.84931	6.01519	3.43923	3.22313
															6.57881	6.1	2.83285	3.3
															6.02622	6.12668	3.07266	3.57316
															6.31605	6.22553	3.59381	3.67317
															6.09065	5.1338	3.40447	2.13071
															6.96077	6.03339	3.24999	2.77375
															6.93017	5.25803	3.44157	3.45086
															6.70479	6.29835	3.08728	3.07097
															6.83775	5.9	3.3805	3.4
															5.3	6.28841	2.9	3.07581
															7.30708	5.83993	3.44036	3.38157
															6.84354	6.9	3.17664	3.6
															6.90122	5.8	3.52965	3.2
															6.60752	6.6455	3.13549	3.95335
															5.72055	6	3.08288	3.2
															6.9	6.47997	3	2.98007
															6.48145	6.30814	3.02577	3.62489
															7.07241	5.65029	3.46768	3.36138
															6.42536	6.2	3.07677	3.5
															5.5558	6.18295	2.27272	3.10242
															6.34774	6.8	3.22486	2.9
															6.648	5.88667	3.22776	2.41438
															6.75327	5.9	3.48948	2.4
															6.49999	6.2916	3.58354	3.1845
															6.40637	6.54318	3.41708	3.32294
															5.85877	6.01464	3.4112	2.98974
															7.33485	5.97875	3.49155	3.22865
															6.51345	5.5558	3.02736	2.7293
															6.21761	6.4884	3.11604	2.74439
															7.25583	5.8	3.25818	3.3
															6.36316	6.726	2.91513	3.77263
															6.50596	6.04647	3.25506	3.33782
															5.80843	5.86112	2.98409	3.19382
															6.8	6.36395	3.7	3.04248
															6.80943	6.51244	3.78705	3.50941
															6.50745	5.3	3.5379	3.4
															5.6936	6.27082	3.30268	3.8853
															6.21984	7.19189	2.75637	3.42322
															6.30941	6.36484	3.35482	3.04159
															7.02201	6.41977	3.13254	2.78388
															6.40308	5.83959	2.82734	2.96931
															7.07989	6.06019	3.39721	2.71404
															6.71615	6.12048	3.10423	3.02616
															6.90342	6.4655	3.79425	2.95903
															7.04397	6.6402	3.30169	3.58011
															6.7	6.45315	3	3.20168
															5.73391	6.65466	3.16425	3.18848
															6.79101	6.91701	2.91044	3.40991
															6.58478	5.4618	3.30698	2.94917
															5.38769	6.1291	2.82842	2.99725
															6.53059	7.07043	2.80947	3.17042
															6.25553	7.10184	2.94822	3.85189
															6.54801	6.37738	2.91347	3.28316
															6.97695	6.2	3.89247	3
															7.05577	6.05896	2.97059	2.65309
															6.28564	6.55209	3.18322	3.06342
															6	6.7519	2.9	3.25448
															6.1	5.86525	2.9	3.1131
															6.25503	6.41927	3.54503	3.20624
															6.18461	5.51988	2.74947	2.73014
															6.93112	6.34207	3.32414	3.58014
															6.82231	7.1971	2.92769	2.97228
															6.5	5.0361	3	2.45693
															6.38987	5.91422	3.4297	2.79447
															6.50567	6.81995	3.32414	3.52003
															6.2255	4.62355	3.41367	1.77652
															6.6955	5.38471	3.3803	3.02972
															6.3	6.68504	3.6	3.28708
															5.91474	5.8	2.73049	3.5
															5.37057	6.96562	3.12671	3.49734
															6.83521	6.62937	3.0645	3.39827
															6.28628	6.43391	3.53715	2.83139
															6.1	6.24889	2.8	3.80708
															6.85966	6.89615	3.46526	3.12873
															5.41573	6.73899	3.23964	3.5514
															6.30404	6.74071	2.90952	3.02708
															6.93233	6.57339	3.08749	3.13829
															6.67894	6.39837	3.4388	3.35042
															6.18384	6.88709	2.98991	3.64857
															6.37883	6.23327	3.17749	3.54092
															6.56944	7.34883	3.99187	3.32639
															5.7	6.9	3.1	2.9
															6.58628	6.57271	3.73345	3.22574
															5.70707	6.46942	3.05026	3.53637
															6.45339	6.51849	3.64172	3.25544
															6.31904	6.35349	3.26883	3.2742
															6.45907	7.52338	3.76069	3.46309
															6.10568	6.52862	3.76461	3.98078
															6.16675	6.67841	3.16744	3.34996
															5.68038	6.61931	3.53565	3.08531
															6.19112	6.43991	3.46455	2.86
															6.88631	6.10664	3.15066	3.64506
															6.86177	6.46445	3.45385	2.9671
															6.3614	6.86923	3.10639	3.44427
															6.4	6.51787	3.2	3.19393
															6.58794	6.97998	3.49919	3.45372
															6.51879	6.5	3.1966	3.3
															6.76669	6.20891	3.66859	3.54102
															6.51887	6.45038	3.23336	3.20134
															6.73069	5.56941	3.17077	2.72158
															6.03688	6.99212	2.99666	3.2202
															5.43674	6.21146	3.156	3.19029
															6.3544	6.70928	3.21096	3.5715
															6.2576	6.57688	3.26381	3.04435
															5.82493	6.48004	3.08001	3.19286
															5.51542	6.92117	2.90314	3.81661
															6.57584	5.4	3.0874	2.4
															7.14583	6.76007	3.76398	3.70008
															6.4	6.51905	3.8	3.07427
															6.5	7.12559	2.8	3.41055
															6.5	7.01429	3.1	3.41021
															6.79957	6.3	3.4202	3.3
															6.17144	6.46467	3.32905	3.02939
															5.83742	6.08749	3.31091	3.39557
															6.50685	6.16308	3.25506	2.90642
															6.67217	5.67533	3.17361	3.29849
															6.42699	6.3	3.30239	2.9
															6.62006	6.59636	3.04635	3.54914
															6.66845	5.68211	3.27461	3.00398
															5.7723	7.34294	3.34788	3.37048
															6.49028	7.19686	3.04727	3.11597
															5.5	6.90439	2.6	3.14407
															7.00049	6.87027	3.46615	3.65361
															5.9	6.50003	2.9	3.39565
															6.31337	6.28072	3.39009	3.2845
															6.7511	6.74092	3.70366	3.37996
															6.54713	6.4	3.3347	3.9
															6.8062	6.7621	3.23703	3.56085
															6.85788	6.32522	3.60639	3.37466
															6.4	6.18466	3.2	3.58946
															6.4	6.95295	3.2	3.11031
															6.63122	6.8	3.41307	3.1
															6.66837	7.02801	3.62902	3.53654
															5.32543	6.17614	2.95884	3.22241
															6.08245	6.17273	3.04435	3.22489
															6.03072	6.82736	3.17642	3.7054
															6.09373	6.4985	3.11668	3.2184
															6.47262	6.71151	3.14248	3.41307
															6.59119	6.7	3.11409	3.2
															6.79114	6.29652	3.27461	3.1913
															6.45517	6.13861	3.10225	2.97238
															6.01037	6.79896	3.08849	3.39315
															6.50448	6.26815	3.11572	3.33025
															6.00455	6.23805	3.68359	3.54589
															5.86853	5.7519	3.11364	3.1793
															6.44748	6.4	3.09722	3.2
															6.4357	6.76754	3.18301	3.63551
															6.13075	6.25185	1.73498	3.29876
															6.36153	6.1	3.79073	3.2
															6.52763	6.68431	3.13024	3.31089
															5.51527	7	2.85232	3.5
															6.43386	7.1063	3.41321	3.61379
															5.99066	6.33165	3.30471	3.82901
															6.29129	6.80954	3.28827	3.43537
															6.71913	6.60338	3.32443	3.01741
															6.2	6.6	2.9	3.2
															6.38045	6.23336	3.41238	3.03563
															6.36306	7.26013	2.97103	3.59472
															5.96498	6.45343	3.63385	3.35597
															6.1	6.5	3.5	3.1
															6.40041	5.06335	3.81012	2.90525
															5.4	6.48629	3.2	3.17819
															6.48327	6.53623	2.98592	3.76704
															6.08749	6.86873	3.46884	3.33106
															6.15137	6.17013	2.97977	2.60972
															6.45861	5.6	3.51762	3.4
															6.17348	7.07904	3.33139	3.37172
															6.48007	6.76662	3.22011	2.89534
															6.84458	7.38206	3.58183	3.17664
															6.6	7	3.6	3.3
															6.8337	6.45026	3.34291	3.31604
															6.13861	6.64647	2.87039	3.62416
															6.08051	6	3.04189	2.8
															6.70612	6.5	3.82699	3.2
															6.09625	6.7228	3.15862	3.25044
															5.97226	5.9	2.92911	3.4
															5.48021	5.7115	3.2964	3.24063
															6.51905	6.54006	3.12739	3.66023
															6.59915	7.02097	3.0603	3.11354
															7.09818	6.38047	3.42492	3.26949
															6.17046	5.8726	3.0431	3.21996
															6.1	5.76984	2.9	3.28159
															6.26242	6.10493	3.37578	3.64379
															5.86617	5.79651	3.12319	2.95459
															6.36514	6.69058	3.89012	3.22691
															6.35756	6.11191	3.57131	2.81342
															6.01296	5.4	3.18487	3
															5.82563	6.98539	3.02203	3.13915
															6.43323	6.8445	3.0785	3.26911
															6.30384	5.77419	3.25076	2.94528
															5.96821	6.50507	3.17361	3.32473
															6.68604	7.71621	3.27232	3.08515
															5.86853	6.95295	3.25387	3.46566
															5.66651	5.95008	3.33637	3.34115
															7.11981	6.36206	3.26002	3.18424
															6.09069	6.02139	3.23125	3.18093
															5.94927	6.74997	2.90871	3.2202
															6.60776	6.38751	3.19813	3.44908
															6.27068	5.48174	3.2742	3.69055
															6.51939	6.71151	3.07974	3.27673
															5.7	6.21576	3	2.66532
															6.41057	5.7	3.1765	3.3
															6.66207	5.53037	3.40179	2.8623
															6.77555	6.32075	3.10404	2.88558
															6.77265	6.23147	3.11287	3.00516
															6.1	6.70625	3.4	2.80012
															6.48049	5.51067	3.31003	2.85714
															6.43505	7.12098	3.6594	3.07244
															5.94096	6.71676	3.25248	3.46615
															6.55988	6.70702	3.58011	3.26496
															7.10598	6.71854	3.52135	3.25387
															6.375	6.3	3.26948	3.1
															6.32533	5.86853	3.54589	2.59917
															6.39873	6.89875	3.3574	3.34645
															5.60364	6.0059	3.54383	3.28564
															6.34237	6.72315	3.0209	3.15638
															6.84645	6.52609	3.22337	2.90541
															6.67304	5.94032	3.32574	3.18955
															6.6	7.44301	3.1	3.35657
															6.29835	6.59236	3.10701	3.45409
															6.5	5.5	3.2	3.3
															5.88026	6.88192	2.71934	2.86308
															6.41681	6.57682	3.59027	2.76053
															5.77533	5.69493	2.93424	2.86842
															6.43055	5.96118	3.07176	2.75252
															5.69612	6.5	3.0072	3.4
															6.23337	6.55402	3.49054	3.05884
															5.96348	6.80358	2.94253	3.04442
															6.12059	6.15431	3.32101	3.05189
															6.06855	5.79716	3.26495	3.24375
															6.15045	6.50887	2.91172	3.49025
															5.4	6.34672	3.1	3.48968
															6.39332	7.51774	2.94833	3.17955
															6.6797	6.38045	3.26916	2.99725
															6.29934	6.17504	3.60299	2.80022
															6.52414	6.5441	3.48748	2.84636
															6.18466	6.16767	2.92012	2.37748
															6.53059	6.15404	3.17179	3.32592
															5.24784	6.22871	3.01924	3.32233
															5.92318	6.05628	3.4464	3.17836
															6.5588	6.64153	3.60448	3.34115
															6.39954	5.99504	3.44427	3.32415
															5.84645	6.70058	2.78216	3.28389
															5.76176	5.53493	3.03592	3.10451
															6.36454	5.99063	3.25387	2.57089
															6.54237	5.2	3.21882	3.4
															6.45856	5.4995	3.0717	3.18044
															6.59237	6.17348	3.13839	3.37042
															6.63692	7.41125	3.39981	3.18265
															6.32266	6.13915	3.27916	3.33859
															6.89197	6.30824	3.29827	3.35595
															6.77968	6.48198	3.14852	3.36268
															6.12655	6.48787	2.95199	3.23739
															6.5	6.94162	3.1	3.28213
															5.9	6.42832	3.1	3.20831
															5.90503	6.95659	2.86692	3.32539
															5.93968	6.24393	3.18391	2.96422
															6.94113	6.59748	3.30474	3.08465
															6.51032	6.19025	3.1063	3.48781
															6.93381	5.67486	3.35718	2.86399
															6.4351	6.74452	3.3944	3.33868
															7.27607	5.53576	3.32274	2.96731
															6.1	5.57831	2.7	3.17723
															6.92011	6.1	3.8204	2.9
															6.85847	6.82427	3.49701	3.23882
															6.53382	5.46994	3.40232	3.07102
															6.71705	6.87027	3.75048	3.32476
															6.63668	6.52445	3.57802	2.87121
															6.51657	5.1	3.4127	2.7
															6.68036	7.00168	3.06728	3.46615
															6.40426	5.81767	2.86454	2.82808
															6.91505	5.47941	2.80801	3.06077
															6.35953	6.86615	3.39146	3.42037
															6.7485	6.7	3.59471	3.2
															6.28168	5.8159	3.34702	3.32138
															6.356	7.30156	3.1887	3.30268
															6.73016	6.05392	2.79111	3.1051
															6.8002	7.17788	3.22058	3.5898
															6.61254	6.9541	2.97703	3.31835
															6.1	6.3	3	2.8
															6.79558	7.24814	2.7751	3.31242
															6.34278	5.81337	2.71011	3.19593
															6.80126	6.10567	2.96042	3.04923
															7.43727	6.546	3.40718	3.10488
															6.43699	6.3	2.9244	3.2
															6.74213	6.5	3.22428	2.9
															6.85038	6.50571	2.80408	2.77076
															5.76961	6.72877	3.22601	3.27884
																6.2		2.9
																6.41736		3.41646
																6.03073		3.05022
																6.51707		3.5804
																6.3		3.1
																5.83335		2.84842
																6.08333		3.08667
																6.22342		3.18331
																6.57787		3.03989
																6.55012		3.19652
																6.19217		2.96787
																6.08368		2.62337
																7.56559		3.11039
																6.76996		3.37048
																7.30484		3.27884
																6.93023		3.18242
																7.25231		3.61217
																6.65026		3.14795
																6.67189		3.00264
																6.94813		3.00046
																5.77235		2.71641
																7.23782		3.48483
																7.15784		3.11394
																5.86093		2.46173
																6.53871		3.39168
																6.6		2.9
																6.30706		3.12737
																6.32533		3.41974
																5.1886		3.35597
																6.37883		3.15365
																6.8		3.1
																5.70322		3.11506
																6.8		3.5
																6.29652		2.85809
																7.37074		3.3083
																5.58715		3.27093
																6.84638		2.9313
																6.01177		2.95893
																6.50089		2.57048
																5.77502		3.15023
																7.53572		3.17888
																5.50545		3.04597
																6.4		3.1
																5.82387		2.78811
																6.51233		3.27466
																5.41255		2.96122
																6.43201		3.15376
																6.54057		3.22353
																5.13028		2.87485
																7.14591		3.34145
																6.54046		3.06722
																6.3		3
																6.80126		3.22741
																6.50324		3.11548
																7.47635		3.635
																6.73638		3.15441
																7.03605		3.53271
																6.18466		2.93468
																6.04324		3.07348
																6.04809		2.9656
																5.5		2.8
																6.6		2.7
																6.97574		3.25492
																5.7		3.1
																5.52088		2.91203
																6.50656		3.25387
																6.74162		3.79122
																6.22253		3.25774
																7.15104		3.06564
																6.11042		3.12452
																6.57611		3.31583
																5.72846		3.40146
																5.9648		3.34615
																5.2		2.4
																6.79082		3.26138
																6.58628		3.31215
																6.66701		3.0961
																6.52788		3.13433
																6.3		2.8
																6.8		3.5
																5.6996		3.08021
															863	944	863	944
															6.40497	6.43818	3.14022	3.11836
															0.42837	0.500469	0.315199	0.344865
															0.0145819	0.0162889	0.0107295	0.0112244
																0.131635		0.161016

## Sheet: Figure 6q-r
Figure. 6q-r
Picture from which displayed picture was cropped
	Fig.6q							Fig.6r
		Lr47		lr47						Lr47		lr47

## Sheet: Figure 6s
Figure. 6s
data used to generate graph
		SL
		Lr47+	Lr47-
	1	11.1	12.4
	2	11	13.6
	3	12.8	15.2
	4	11.2	12.9
	5	11.6	12.6
	6	11.9	13.4
	7	11.7	12.4
	8	11.2	12.2
	9	12.2	12
	10	11.2	13.2
	11	11.2	13.6
	12	11.7	13.9
	13	11.4	13
	14	12.4	12.3
	15	11.4	11.9
	16	10.4	11.6
	17	13.1	11.2
	18	11.6	11.6
	19	12.1	11.7
	20	10.9	12.1
	21	11.8	13.5
	22	11.7	12.1
	23	11.9	13.2
	24	11.8	12.5
	25	11	12.7
	26	12.4	12.6
	27	12.2	11
	28	12.5	12
	29	10.6	11.1
	30	11	10.9
	31	11.6	12.9
	32	10.4	13.8
	33	9.4	11.8
	34	10.2	12.5
	35	12.3	10.4
	36	10.9	12.6
	37	10.9	12.4
	38	11.8	12.2
	39	11.1	12.7
	40	12.9	11.7
	41	11.7	11.5
	42	12.9	13.1
	43	15.6	12.1
	44	15.5	12.8
	45	13.7	12.7
	46	13.5	12
	47	13	12.2
	48	13.3	11.6
	49	14.9	12.6
	50	13.7	12.6
	51		13.5
	52		14.3
	Average	11.966	12.4692
	SD	1.26243	0.902402
	SE	0.178534	0.125141
	TTest		0.0222056

## Sheet: Figure 7a
Figure. 7a
data used to generate graph
			Target gene	Primers	Actin Ct	Lr47 Ct	ΔCt	2^(-ΔCt)	Average	SD	SE	TTest
	0 hour	Mock-0-1	Lr47	Lr47qPCRF2R3	23.8414	25.1353	1.29388	0.407851	0.389357	0.103995	0.0393064	0.927482
		Mock-0-2	Lr47	Lr47qPCRF2R3	24.0824	25.9041	1.82167	0.282894
		Mock-0-3	Lr47	Lr47qPCRF2R3	24.0021	25.376	1.37388	0.385852
		Mock-0-4	Lr47	Lr47qPCRF2R3	22.9366	24.0694	1.13277	0.456039
		Mock-0-5	Lr47	Lr47qPCRF2R3	23.7297	24.5245	0.794777	0.576432
		Mock-0-6	Lr47	Lr47qPCRF2R3	21.7786	23.3984	1.61983	0.325374
		Mock-0-7	Lr47	Lr47qPCRF2R3	21.4204	23.201	1.78064	0.291054
		Pt-0-1	Lr47	Lr47qPCRF2R3	23.731	25.6064	1.87537	0.272557	0.384592	0.0870582	0.0329049
		Pt-0-2	Lr47	Lr47qPCRF2R3	24.3707	25.5497	1.17904	0.441644
		Pt-0-3	Lr47	Lr47qPCRF2R3	23.2568	24.3397	1.08294	0.472065
		Pt-0-4	Lr47	Lr47qPCRF2R3	23.1173	24.8553	1.73797	0.299792
		Pt-0-5	Lr47	Lr47qPCRF2R3	23.6678	25.3242	1.65641	0.317227
		Pt-0-6	Lr47	Lr47qPCRF2R3	22.8157	23.8627	1.04702	0.483966
		Pt-0-7	Lr47	Lr47qPCRF2R3	22.1221	23.4265	1.30438	0.404894
	1 dpi	Mock-1-1	Lr47	Lr47qPCRF2R3	24.0704	25.6461	1.57571	0.335478	0.286433	0.0617413	0.023336	0.820897
		Mock-1-2	Lr47	Lr47qPCRF2R3	24.2147	25.988	1.7733	0.292538
		Mock-1-3	Lr47	Lr47qPCRF2R3	23.1707	25.7476	2.57696	0.167594
		Mock-1-4	Lr47	Lr47qPCRF2R3	22.9416	24.7384	1.79684	0.287805
		Mock-1-5	Lr47	Lr47qPCRF2R3	24.1667	25.698	1.53133	0.345959
		Mock-1-6	Lr47	Lr47qPCRF2R3	23.1252	24.7469	1.62167	0.324959
		Mock-1-7	Lr47	Lr47qPCRF2R3	22.1953	24.1913	1.99598	0.250697
		Pt-1-1	Lr47	Lr47qPCRF2R3	23.6957	25.6515	1.95576	0.257784	0.295731	0.0892402	0.0315512
		Pt-1-2	Lr47	Lr47qPCRF2R3	23.5071	25.1596	1.65247	0.318095
		Pt-1-3	Lr47	Lr47qPCRF2R3	23.0264	25.5559	2.52944	0.173206
		Pt-1-4	Lr47	Lr47qPCRF2R3	22.1173	24.2757	2.15841	0.224002
		Pt-1-5	Lr47	Lr47qPCRF2R3	23.3175	24.6493	1.33184	0.397261
		Pt-1-6	Lr47	Lr47qPCRF2R3	22.1612	23.7913	1.63012	0.323061
		Pt-1-7	Lr47	Lr47qPCRF2R3	23.598	24.8006	1.2026	0.434493
		Pt-1-8	Lr47	Lr47qPCRF2R3	21.5278	23.5991	2.07129	0.237946
	2 dpi	Mock-2-1	Lr47	Lr47qPCRF2R3	22.8508	24.7817	1.9309	0.262265	0.33284	0.0987254	0.0329085	0.671344
		Mock-2-2	Lr47	Lr47qPCRF2R3	23.4736	25.3982	1.92468	0.263399
		Mock-2-3	Lr47	Lr47qPCRF2R3	23.9391	25.1118	1.17266	0.443602
		Mock-2-4	Lr47	Lr47qPCRF2R3	21.7978	23.8777	2.07985	0.236539
		Mock-2-5	Lr47	Lr47qPCRF2R3	22.5003	24.4502	1.94987	0.258839
		Mock-2-6	Lr47	Lr47qPCRF2R3	22.9923	24.8112	1.81896	0.283425
		Mock-2-7	Lr47	Lr47qPCRF2R3	23.5439	25.1127	1.56887	0.337072
		Mock-2-8	Lr47	Lr47qPCRF2R3	22.4279	23.7897	1.36185	0.389082
		Mock-2-9	Lr47	Lr47qPCRF2R3	22.2734	23.2131	0.939724	0.521333
		Pt-2-1	Lr47	Lr47qPCRF2R3	23.0782	24.6882	1.61003	0.32759	0.354369	0.106412	0.0376224
		Pt-2-2	Lr47	Lr47qPCRF2R3	22.7621	25.8775	3.11537	0.115394
		Pt-2-3	Lr47	Lr47qPCRF2R3	23.1616	24.4793	1.31769	0.401177
		Pt-2-4	Lr47	Lr47qPCRF2R3	21.9681	23.2481	1.28005	0.411782
		Pt-2-5	Lr47	Lr47qPCRF2R3	23.2233	24.7451	1.52182	0.348246
		Pt-2-6	Lr47	Lr47qPCRF2R3	22.3979	23.5247	1.12684	0.457917
		Pt-2-7	Lr47	Lr47qPCRF2R3	21.3277	22.8554	1.52773	0.346823
		Pt-2-8	Lr47	Lr47qPCRF2R3	21.6172	22.8482	1.23098	0.426027
	4 dpi	Mock-4-1	Lr47	Lr47qPCRF2R3	24.9793	26.6147	1.63533	0.321896	0.412013	0.12648	0.047805	0.514476
		Mock-4-2	Lr47	Lr47qPCRF2R3	23.6308	25.8967	2.26592	0.207917
		Mock-4-3	Lr47	Lr47qPCRF2R3	23.1798	24.5567	1.37691	0.385043
		Mock-4-4	Lr47	Lr47qPCRF2R3	23.9466	24.7488	0.802187	0.573479
		Mock-4-5	Lr47	Lr47qPCRF2R3	23.8774	24.8804	1.00296	0.498975
		Mock-4-6	Lr47	Lr47qPCRF2R3	23.3206	24.2746	0.953964	0.516212
		Mock-4-7	Lr47	Lr47qPCRF2R3	21.9529	23.3467	1.39376	0.38057
		Pt-4-1	Lr47	Lr47qPCRF2R3	22.9381	25.2306	2.29257	0.204112	0.451655	0.102696	0.0363087
		Pt-4-2	Lr47	Lr47qPCRF2R3	23.5178	24.5935	1.07577	0.474419
		Pt-4-3	Lr47	Lr47qPCRF2R3	22.5112	23.6609	1.14973	0.450709
		Pt-4-4	Lr47	Lr47qPCRF2R3	23.2437	24.1909	0.947157	0.518654
		Pt-4-5	Lr47	Lr47qPCRF2R3	24.4901	25.5187	1.02862	0.49018
		Pt-4-6	Lr47	Lr47qPCRF2R3	22.9022	24.0009	1.09874	0.466923
		Pt-4-7	Lr47	Lr47qPCRF2R3	22.6312	23.5837	0.952541	0.516721
		Pt-4-8	Lr47	Lr47qPCRF2R3	22.5419	23.5665	1.02468	0.491521
	6 dpi	Mock-6-1	Lr47	Lr47qPCRF2R3	23.8884	25.5039	1.61546	0.32636	0.413654	0.0763144	0.0269812	0.257517
		Mock-6-2	Lr47	Lr47qPCRF2R3	23.6589	25.3861	1.72716	0.302045
		Mock-6-3	Lr47	Lr47qPCRF2R3	22.7904	24.1729	1.38247	0.383563
		Mock-6-4	Lr47	Lr47qPCRF2R3	23.0503	24.3754	1.32514	0.39911
		Mock-6-5	Lr47	Lr47qPCRF2R3	22.7532	23.9939	1.2407	0.423168
		Mock-6-6	Lr47	Lr47qPCRF2R3	23.743	24.7096	0.96653	0.511735
		Mock-6-7	Lr47	Lr47qPCRF2R3	21.5312	22.5333	1.00209	0.499276
		Mock-6-8	Lr47	Lr47qPCRF2R3	22.4075	23.5154	1.10789	0.463971
		Pt-6-1	Lr47	Lr47qPCRF2R3	23.6958	25.5132	1.81739	0.283733	0.36486	0.0832904	0.0314808
		Pt-6-2	Lr47	Lr47qPCRF2R3	23.5451	25.1682	1.6231	0.324637
		Pt-6-3	Lr47	Lr47qPCRF2R3	23.173	24.592	1.41895	0.373983
		Pt-6-4	Lr47	Lr47qPCRF2R3	24.1271	25.0637	0.93659	0.522466
		Pt-6-5	Lr47	Lr47qPCRF2R3	22.8762	24.132	1.2558	0.41876
		Pt-6-6	Lr47	Lr47qPCRF2R3	21.9891	23.5734	1.58426	0.333496
		Pt-6-7	Lr47	Lr47qPCRF2R3	21.7913	23.543	1.75173	0.296945

## Sheet: Figure 7c-e
Figure. 7c-e
Picture from which displayed picture was cropped
	Fig.7d					Fig.7e

## Sheet: Supplementary Figure 1b
Supplementary Fig. 1b
data used to generate graph
			Cell death area (μm2)	2dpi	4dpi
				461.768	62033.9
				382.598	69641.9
				422.627	44054
				593.01	14012.1
				921.932	43965.2
				911.143	41977.9
				311.15	28616.7
				311.889	27296.6
				595.297	33901.6
				468.432	73712.7
				536.687	67749.3
				1620.09
				1284.14
				1513.48
				501.225
				706.42
				930.944
				508.33
			num	18	11
			Average	721.176	46087.4
			SD	398.814	19755.2
			SE	94.0014	5956.4
			TTest		1.93476e-10

[truncated: 5 more sheets: Supplementary Figure 3, Supplementary Figure 11b, Supplementary Figure 17, Supplementary Figure 22, Supplementary Figure 26d]
